# Supplementary material for: Visualizing PIEZO1 localization and activity in hiPSC-derived single cells and organoids with HaloTag technology
Source: Nat Commun. 2025 Jul 1;16:5556. doi: 10.1038/s41467-025-59150-1 (PMC12217361; doi:10.1038/s41467-025-59150-1)
Supplement: Supplementary file 15 — Source Data [file 41467_2025_59150_MOESM15_ESM.xlsx]

## Sheet: Figure1C_HaloTagPatchTraces_Gra
Time	Trace #1
ms	pA
0	6.06212	1.37663	7.64388	8.11717	4.43436	4.14322	4.4569	5.71026									200	-120
0.1	4.23107	1.98698	7.64388	8.11717	5.65506	4.14322	3.2362	5.71026									200	-170
0.2	4.84142	1.98698	7.64388	7.50681	6.26542	4.14322	2.01549	4.48956									225	-170
0.3	4.23107	1.98698	8.25423	8.11717	5.04471	4.14322	1.40514	4.48956
0.4	3.01036	3.81803	7.03353	8.11717	3.82401	4.75357	0.794791	5.71026
0.5	4.84142	3.81803	7.64388	6.89646	2.60331	4.75357	2.62585	5.09991
0.6	4.84142	3.20768	7.03353	8.11717	2.60331	2.92251	3.2362	6.32061
0.7	4.84142	2.59733	7.03353	8.72752	4.43436	4.14322	5.06725	6.32061
0.8	4.23107	3.81803	7.03353	8.72752	5.04471	5.36392	2.62585	5.09991
0.9	4.84142	4.42838	6.42318	7.50681	5.65506	3.53286	2.01549	5.09991
1	4.84142	3.81803	7.03353	6.89646	5.04471	4.14322	2.62585	5.71026
1.1	4.84142	5.03873	7.03353	6.89646	5.04471	3.53286	3.2362	3.8792
1.2	4.23107	3.81803	7.64388	8.11717	6.87577	3.53286	2.01549	3.26885
1.3	4.23107	1.98698	8.25423	6.89646	6.87577	4.14322	2.62585	5.09991
1.4	4.23107	2.59733	7.03353	7.50681	3.82401	4.14322	1.40514	3.8792
1.5	4.23107	3.81803	6.42318	7.50681	3.21366	3.53286	2.62585	5.09991
1.6	4.23107	3.81803	7.03353	6.89646	1.3826	2.92251	4.4569	5.09991
1.7	4.23107	4.42838	6.42318	8.11717	3.21366	2.31216	2.01549	4.48956
1.8	3.62071	4.42838	6.42318	8.11717	3.82401	2.92251	2.62585	3.8792
1.9	4.84142	4.42838	4.59212	8.11717	3.21366	2.92251	2.62585	4.48956
2	4.84142	3.81803	2.76107	6.89646	3.21366	3.53286	1.40514	3.8792
2.1	5.45177	5.64909	4.59212	7.50681	3.82401	4.75357	1.40514	4.48956
2.2	3.62071	4.42838	5.81283	8.72752	4.43436	4.14322	2.01549	4.48956
2.3	4.23107	5.03873	5.20247	7.50681	1.99295	2.92251	2.01549	4.48956
2.4	5.45177	5.03873	4.59212	7.50681	3.21366	3.53286	0.794791	3.8792
2.5	3.62071	4.42838	5.81283	6.89646	5.65506	4.14322	1.40514	3.26885
2.6	4.23107	3.81803	5.81283	6.28611	5.65506	4.14322	0.18444	2.6585
2.7	3.01036	5.64909	4.59212	6.28611	4.43436	3.53286	-0.425912	3.26885
2.8	4.23107	4.42838	3.98177	5.67576	5.65506	4.14322	0.794791	4.48956
2.9	4.84142	5.03873	3.98177	6.89646	6.26542	4.14322	0.794791	4.48956
3	4.84142	4.42838	2.76107	6.89646	6.26542	4.14322	2.01549	5.71026
3.1	3.62071	4.42838	3.37142	7.50681	5.04471	4.75357	0.794791	5.71026
3.2	4.84142	4.42838	4.59212	6.28611	5.04471	4.14322	1.40514	5.09991
3.3	3.62071	5.03873	5.20247	5.06541	4.43436	3.53286	2.01549	5.09991
3.4	4.23107	6.25944	6.42318	6.28611	5.65506	4.14322	2.62585	6.93096
3.5	3.62071	4.42838	4.59212	6.28611	3.82401	4.75357	3.84655	5.71026
3.6	3.62071	3.20768	6.42318	7.50681	3.82401	2.92251	2.62585	5.71026
3.7	5.45177	3.81803	5.81283	8.11717	5.04471	3.53286	2.62585	4.48956
3.8	3.01036	5.64909	7.03353	7.50681	5.04471	2.92251	1.40514	3.26885
3.9	4.84142	4.42838	5.20247	7.50681	3.82401	3.53286	0.794791	4.48956
4	4.23107	4.42838	6.42318	6.89646	4.43436	4.14322	2.62585	4.48956
4.1	4.84142	5.03873	7.03353	8.72752	5.65506	3.53286	1.40514	6.32061
4.2	4.23107	4.42838	7.03353	8.11717	4.43436	4.75357	2.01549	5.09991
4.3	3.01036	4.42838	5.81283	7.50681	5.04471	3.53286	3.84655	5.09991
4.4	3.62071	3.81803	5.81283	9.33787	6.26542	3.53286	3.2362	6.32061
4.5	4.23107	3.81803	5.81283	8.72752	6.26542	3.53286	2.62585	5.09991
4.6	5.45177	4.42838	6.42318	6.28611	5.04471	3.53286	3.84655	5.71026
4.7	4.23107	3.81803	5.20247	6.28611	5.65506	3.53286	3.2362	5.09991
4.8	4.84142	3.20768	5.81283	8.72752	3.82401	3.53286	3.84655	5.71026
4.9	5.45177	3.20768	5.20247	8.72752	4.43436	3.53286	4.4569	4.48956
5	4.23107	4.42838	5.20247	8.72752	3.82401	3.53286	5.06725	5.09991
5.1	3.62071	4.42838	5.20247	9.94822	3.82401	2.92251	3.84655	6.93096
5.2	4.84142	4.42838	5.81283	9.33787	2.60331	2.92251	5.06725	7.54131
5.3	5.45177	3.20768	7.03353	9.94822	5.04471	2.92251	5.06725	6.93096
5.4	4.84142	4.42838	5.81283	9.94822	5.04471	2.31216	4.4569	5.09991
5.5	4.23107	4.42838	5.20247	9.94822	5.65506	3.53286	3.84655	5.09991
5.6	4.84142	3.20768	3.98177	9.94822	5.04471	4.75357	4.4569	5.09991
5.7	4.84142	3.20768	5.81283	8.72752	4.43436	2.92251	5.06725	5.71026
5.8	5.45177	3.20768	5.20247	9.94822	3.21366	2.92251	6.28796	4.48956
5.9	4.84142	4.42838	5.20247	9.94822	3.82401	3.53286	5.06725	3.26885
6	4.23107	3.20768	4.59212	9.94822	4.43436	2.92251	2.62585	3.26885
6.1	3.62071	3.20768	5.20247	9.33787	1.3826	4.14322	2.62585	3.8792
6.2	4.84142	2.59733	5.20247	9.33787	1.3826	1.70181	3.84655	5.09991
6.3	4.84142	3.20768	6.42318	9.33787	2.60331	3.53286	5.06725	4.48956
6.4	4.84142	3.20768	6.42318	8.72752	2.60331	3.53286	3.84655	5.71026
6.5	4.84142	3.20768	7.03353	8.72752	1.99295	3.53286	3.2362	5.71026
6.6	4.23107	5.03873	6.42318	9.94822	1.3826	3.53286	3.84655	5.71026
6.7	4.84142	3.81803	7.03353	9.94822	1.99295	3.53286	4.4569	5.09991
6.8	4.23107	2.59733	7.03353	8.72752	2.60331	3.53286	5.06725	4.48956
6.9	4.84142	3.81803	6.42318	9.33787	0.1619	2.31216	3.84655	5.09991
7	4.23107	3.81803	4.59212	9.33787	1.3826	2.92251	2.62585	5.71026
7.1	4.23107	3.20768	5.20247	9.94822	2.60331	2.92251	2.01549	5.71026
7.2	3.01036	1.98698	5.81283	9.33787	4.43436	2.92251	3.2362	3.8792
7.3	2.40001	3.20768	5.81283	8.72752	4.43436	2.92251	3.2362	2.6585
7.4	1.17931	3.81803	7.03353	8.72752	3.21366	3.53286	2.62585	3.26885
7.5	2.40001	4.42838	5.81283	9.33787	1.99295	4.14322	1.40514	2.6585
7.6	3.01036	3.81803	5.81283	8.72752	1.99295	3.53286	2.01549	3.8792
7.7	4.23107	3.81803	5.81283	8.11717	1.99295	3.53286	3.84655	2.04815
7.8	2.40001	4.42838	5.81283	8.72752	0.772251	3.53286	2.01549	2.04815
7.9	3.01036	5.03873	5.20247	8.11717	2.60331	2.92251	1.40514	3.26885
8	3.01036	4.42838	5.20247	8.72752	3.21366	3.53286	2.01549	3.8792
8.1	4.23107	3.20768	4.59212	8.72752	2.60331	2.92251	3.2362	2.6585
8.2	4.23107	3.81803	5.81283	8.72752	2.60331	3.53286	3.2362	2.6585
8.3	4.23107	5.03873	5.20247	8.72752	1.99295	4.14322	3.84655	3.26885
8.4	3.62071	4.42838	5.20247	8.11717	2.60331	2.92251	3.2362	3.8792
8.5	4.23107	3.81803	6.42318	8.11717	1.99295	4.14322	3.84655	2.6585
8.6	4.23107	3.20768	5.20247	8.72752	1.99295	3.53286	4.4569	3.26885
8.7	4.84142	3.20768	4.59212	7.50681	1.99295	2.31216	5.06725	3.8792
8.8	4.23107	3.20768	5.20247	8.11717	3.82401	2.92251	4.4569	5.09991
8.9	3.62071	2.59733	5.81283	8.72752	2.60331	3.53286	2.62585	4.48956
9	4.23107	2.59733	5.81283	9.33787	3.21366	3.53286	2.01549	4.48956
9.1	4.84142	4.42838	5.20247	8.72752	2.60331	4.75357	3.84655	4.48956
9.2	4.84142	5.03873	6.42318	8.11717	1.99295	4.14322	3.2362	5.09991
9.3	4.84142	3.81803	5.20247	8.11717	2.60331	3.53286	3.2362	4.48956
9.4	4.84142	3.81803	5.81283	8.72752	5.04471	4.14322	3.84655	5.09991
9.5	4.23107	3.81803	6.42318	8.11717	4.43436	4.14322	5.06725	3.8792
9.6	3.01036	3.81803	5.20247	8.11717	3.21366	3.53286	2.62585	4.48956
9.7	4.23107	3.20768	4.59212	8.72752	3.21366	3.53286	3.2362	5.71026
9.8	5.45177	3.20768	5.81283	8.11717	1.99295	2.31216	2.62585	5.71026
9.9	5.45177	3.20768	5.81283	8.72752	3.82401	4.14322	4.4569	6.32061
10	5.45177	2.59733	5.20247	8.11717	5.65506	4.14322	3.2362	6.93096
10.1	3.62071	3.81803	6.42318	7.50681	3.82401	5.36392	2.62585	7.54131
10.2	4.84142	3.20768	5.81283	8.11717	4.43436	4.75357	2.62585	8.15167
10.3	5.45177	3.81803	4.59212	8.72752	4.43436	3.53286	2.62585	8.76202
10.4	4.84142	3.81803	5.81283	8.11717	3.82401	2.92251	4.4569	7.54131
10.5	4.84142	2.59733	7.03353	8.72752	5.04471	3.53286	3.84655	5.71026
10.6	4.23107	2.59733	5.20247	8.11717	5.65506	5.97427	3.2362	6.32061
10.7	3.62071	2.59733	4.59212	7.50681	5.04471	3.53286	1.40514	7.54131
10.8	4.84142	2.59733	5.20247	9.33787	3.82401	2.92251	2.62585	7.54131
10.9	4.23107	2.59733	4.59212	8.72752	6.26542	3.53286	3.84655	6.93096
11	6.06212	1.98698	3.98177	8.11717	7.48612	4.75357	2.62585	5.71026
11.1	4.84142	3.20768	4.59212	8.11717	8.09647	3.53286	3.2362	6.32061
11.2	4.23107	3.81803	5.81283	9.33787	5.65506	3.53286	3.84655	7.54131
11.3	3.62071	3.20768	5.81283	9.33787	3.82401	2.92251	1.40514	6.32061
11.4	4.23107	2.59733	5.20247	8.72752	3.21366	4.75357	3.84655	6.32061
11.5	3.62071	3.81803	5.81283	8.11717	4.43436	4.14322	3.84655	6.32061
11.6	4.23107	5.03873	7.03353	8.72752	5.04471	2.92251	3.2362	6.93096
11.7	4.23107	3.20768	5.81283	9.94822	6.26542	2.92251	4.4569	7.54131
11.8	4.23107	3.20768	6.42318	8.11717	7.48612	2.92251	2.01549	5.09991
11.9	4.23107	3.20768	6.42318	8.72752	6.87577	2.31216	0.794791	5.09991
12	4.23107	4.42838	5.20247	8.72752	5.65506	2.92251	2.62585	6.32061
12.1	3.62071	3.81803	4.59212	8.11717	5.04471	2.31216	2.01549	5.71026
12.2	2.40001	3.81803	5.81283	8.11717	3.82401	1.09146	1.40514	6.93096
12.3	4.23107	3.20768	7.64388	8.72752	2.60331	1.70181	2.62585	6.32061
12.4	4.84142	3.20768	7.64388	8.72752	3.82401	1.09146	3.2362	4.48956
12.5	3.01036	3.81803	7.64388	9.33787	5.65506	3.53286	2.62585	5.09991
12.6	2.40001	3.81803	5.20247	8.11717	6.26542	2.92251	2.01549	4.48956
12.7	2.40001	3.81803	5.81283	7.50681	6.26542	1.70181	2.01549	5.09991
12.8	2.40001	4.42838	7.03353	6.89646	5.65506	1.09146	3.2362	5.09991
12.9	2.40001	4.42838	7.03353	7.50681	5.65506	1.09146	2.62585	5.09991
13	1.78966	4.42838	5.81283	8.72752	7.48612	2.92251	3.2362	5.09991
13.1	1.78966	3.81803	6.42318	7.50681	6.26542	2.92251	3.84655	6.32061
13.2	2.40001	3.81803	6.42318	7.50681	6.26542	1.70181	3.84655	5.71026
13.3	2.40001	3.81803	7.03353	8.72752	6.26542	2.92251	2.62585	4.48956
13.4	1.17931	3.81803	6.42318	8.11717	6.26542	2.31216	3.84655	6.32061
13.5	2.40001	5.03873	5.81283	7.50681	5.65506	2.92251	4.4569	5.71026
13.6	2.40001	5.64909	5.20247	8.11717	3.82401	2.92251	2.62585	4.48956
13.7	1.17931	3.81803	6.42318	7.50681	4.43436	1.70181	2.62585	6.32061
13.8	1.17931	3.81803	6.42318	6.89646	3.82401	3.53286	2.62585	6.32061
13.9	3.01036	2.59733	5.81283	6.89646	5.65506	2.92251	2.62585	6.32061
14	3.62071	3.20768	5.81283	6.89646	5.04471	2.92251	3.84655	5.71026
14.1	4.84142	4.42838	4.59212	8.11717	6.26542	3.53286	2.01549	6.93096
14.2	3.62071	3.20768	5.20247	6.28611	6.26542	2.31216	2.62585	5.09991
14.3	2.40001	3.20768	5.20247	6.28611	5.04471	3.53286	3.2362	6.93096
14.4	3.01036	5.03873	3.98177	5.06541	3.82401	2.92251	2.62585	6.32061
14.5	2.40001	3.81803	4.59212	5.67576	5.04471	1.09146	2.62585	5.09991
14.6	2.40001	2.59733	3.98177	5.67576	5.65506	2.31216	2.01549	4.48956
14.7	4.23107	3.20768	3.98177	5.06541	6.26542	4.14322	1.40514	5.71026
14.8	4.84142	4.42838	2.76107	5.67576	5.04471	4.75357	2.01549	5.09991
14.9	1.78966	3.20768	3.37142	6.28611	6.87577	4.14322	3.2362	4.48956
15	2.40001	2.59733	4.59212	7.50681	7.48612	4.75357	1.40514	6.32061
15.1	4.23107	3.20768	3.98177	8.11717	6.87577	5.36392	2.01549	5.71026
15.2	4.23107	3.20768	4.59212	6.89646	5.65506	5.36392	3.2362	5.09991
15.3	3.62071	2.59733	5.81283	5.67576	5.04471	5.36392	3.84655	3.8792
15.4	4.84142	2.59733	5.20247	5.67576	4.43436	5.36392	3.2362	5.09991
15.5	4.84142	3.81803	5.81283	5.06541	4.43436	4.75357	2.62585	5.09991
15.6	5.45177	3.20768	4.59212	6.28611	1.99295	5.36392	2.01549	5.09991
15.7	5.45177	2.59733	5.20247	6.28611	2.60331	4.75357	3.2362	6.93096
15.8	4.23107	1.98698	6.42318	8.11717	4.43436	5.36392	3.84655	5.09991
15.9	5.45177	2.59733	5.81283	8.11717	3.21366	4.14322	4.4569	4.48956
16	4.23107	1.37663	5.20247	9.33787	4.43436	4.14322	0.794791	5.09991
16.1	4.84142	1.37663	7.03353	7.50681	5.04471	5.36392	2.62585	5.09991
16.2	6.06212	1.37663	6.42318	8.72752	3.21366	4.14322	3.84655	5.09991
16.3	6.67247	1.37663	5.20247	9.94822	3.82401	4.75357	3.2362	5.09991
16.4	6.06212	2.59733	5.20247	8.72752	5.04471	5.36392	1.40514	5.71026
16.5	4.84142	2.59733	6.42318	7.50681	5.04471	4.75357	2.62585	6.93096
16.6	4.84142	1.98698	7.03353	7.50681	4.43436	4.14322	2.62585	6.32061
16.7	4.23107	2.59733	7.03353	8.11717	3.82401	4.14322	4.4569	5.09991
16.8	4.84142	1.98698	7.03353	10.5586	5.04471	4.14322	3.84655	4.48956
16.9	3.62071	1.98698	7.03353	8.11717	3.82401	4.75357	3.84655	3.26885
17	3.62071	2.59733	6.42318	8.72752	4.43436	3.53286	2.01549	3.26885
17.1	3.62071	3.20768	7.03353	6.89646	5.04471	4.14322	1.40514	4.48956
17.2	3.62071	3.20768	8.25423	6.89646	4.43436	4.14322	3.2362	3.8792
17.3	4.23107	3.20768	8.25423	9.33787	4.43436	4.75357	3.84655	3.8792
17.4	5.45177	1.37663	5.81283	8.72752	4.43436	4.14322	3.2362	4.48956
17.5	4.84142	2.59733	5.81283	7.50681	5.65506	4.14322	2.01549	4.48956
17.6	4.84142	3.81803	5.20247	6.28611	5.04471	4.14322	3.84655	3.8792
17.7	4.23107	3.20768	6.42318	7.50681	3.82401	3.53286	3.2362	4.48956
17.8	3.62071	3.81803	5.81283	6.89646	3.82401	4.14322	2.62585	5.09991
17.9	3.62071	4.42838	7.03353	6.89646	2.60331	3.53286	2.01549	4.48956
18	1.78966	1.37663	8.25423	6.89646	4.43436	3.53286	2.01549	4.48956
18.1	3.01036	1.98698	8.25423	6.89646	3.21366	4.14322	2.01549	5.09991
18.2	3.62071	5.03873	7.64388	7.50681	1.99295	3.53286	2.62585	5.09991
18.3	1.78966	5.03873	7.03353	6.28611	2.60331	4.14322	3.2362	5.71026
18.4	3.01036	3.81803	6.42318	6.28611	3.21366	2.92251	2.62585	4.48956
18.5	4.23107	4.42838	5.81283	6.89646	3.82401	3.53286	2.62585	5.71026
18.6	3.01036	3.81803	7.03353	7.50681	3.21366	3.53286	2.01549	3.26885
18.7	3.01036	4.42838	6.42318	6.89646	3.82401	4.75357	2.01549	1.4378
18.8	-86.7113	-84.0726	-84.5192	-87.0977	-91.3908	-92.2923	-96.8615	-97.4392
18.9	-95.2562	-93.8382	-95.5055	-101.136	-106.039	-105.72	-112.12	-110.867
19	11.5553	12.363	10.6956	8.72752	3.21366	7.19497	2.01549	2.6585
19.1	39.6315	38.6081	39.3822	39.2451	34.3416	37.7126	31.3124	34.3968
19.2	24.983	25.7907	24.1234	25.8174	20.3035	23.6745	20.326	22.1898
19.3	10.9449	11.1423	9.47494	13	7.48612	9.63638	5.06725	7.54131
19.4	2.40001	2.59733	-0.290689	3.23435	-1.0588	0.481106	-5.30872	0.217095
19.5	-3.7035	-3.50619	-3.9528	-5.31057	-7.16232	-4.40171	-8.97083	-6.49677
19.6	-6.14491	-5.94759	-6.39421	-8.36233	-10.8244	-6.23276	-8.36048	-8.93818
19.7	-7.36561	-5.94759	-7.61491	-10.8037	-13.2658	-7.45346	-11.4122	-8.93818
19.8	-8.58632	-7.1683	-8.83561	-10.1934	-13.8762	-8.67417	-12.6329	-10.1589
19.9	-8.58632	-7.77865	-8.22526	-8.97268	-13.8762	-8.67417	-13.8536	-9.54853
20	-8.58632	-8.389	-8.22526	-10.1934	-13.8762	-8.67417	-13.2433	-9.54853
20.1	-7.97597	-8.389	-7.61491	-10.1934	-15.0969	-8.67417	-11.4122	-8.32783
20.2	-7.36561	-7.77865	-7.00456	-8.97268	-14.4865	-8.06382	-11.4122	-8.32783
20.3	-6.75526	-5.94759	-7.00456	-6.53127	-11.4348	-7.45346	-10.1915	-9.54853
20.4	-6.14491	-6.55794	-5.78385	-6.53127	-12.0451	-8.06382	-10.8019	-9.54853
20.5	-4.92421	-6.55794	-5.78385	-8.36233	-10.8244	-7.45346	-12.0226	-9.54853
20.6	-5.53456	-7.1683	-5.78385	-10.1934	-8.99337	-6.84311	-12.0226	-8.32783
20.7	-5.53456	-7.1683	-5.78385	-8.36233	-8.99337	-6.23276	-9.58119	-6.49677
20.8	-4.31386	-5.94759	-4.56315	-4.70022	-10.2141	-6.23276	-10.8019	-7.10712
20.9	-4.92421	-5.94759	-3.9528	-4.70022	-10.2141	-5.62241	-9.58119	-6.49677
21	-3.7035	-4.72689	-4.56315	-4.08986	-11.4348	-4.40171	-7.13978	-5.27607
21.1	-3.7035	-5.94759	-3.9528	-1.03811	-12.0451	-5.01206	-8.36048	-5.88642
21.2	-4.31386	-4.72689	-4.56315	-2.25881	-12.6555	-5.01206	-12.0226	-4.66572
21.3	-4.92421	-4.72689	-5.1735	-3.47951	-10.8244	-5.01206	-10.8019	-5.27607
21.4	-4.31386	-5.94759	-5.1735	-2.86916	-10.2141	-5.01206	-8.97083	-6.49677
21.5	-4.92421	-5.33724	-3.9528	-2.25881	-10.8244	-5.01206	-7.75013	-4.66572
21.6	-7.36561	-4.11654	-2.7321	-1.03811	-11.4348	-3.181	-6.52943	-4.05537
21.7	-7.97597	-2.89584	-3.34245	-0.427755	-11.4348	-4.40171	-5.30872	-3.44501
21.8	-7.36561	-4.72689	-3.34245	0.182596	-10.8244	-5.01206	-4.69837	-2.83466
21.9	-7.36561	-4.11654	-1.51139	0.182596	-7.77267	-5.62241	-4.08802	-4.05537
22	-8.58632	-4.11654	-1.51139	-0.427755	-6.55197	-5.01206	-3.47767	-5.88642
22.1	-7.97597	-3.50619	-2.12174	0.182596	-6.55197	-4.40171	-4.08802	-4.66572
22.2	-8.58632	-2.28548	-2.12174	-1.03811	-6.55197	-4.40171	-4.69837	-2.83466
22.3	-9.19667	-2.28548	-2.12174	-1.03811	-8.38302	-2.57065	-4.08802	-3.44501
22.4	-8.58632	-5.33724	-2.12174	-0.427755	-8.38302	-3.181	-4.08802	-2.83466
22.5	-9.19667	-3.50619	-1.51139	0.182596	-8.99337	-3.181	-5.30872	-2.22431
22.6	-9.80702	-2.89584	-2.7321	0.182596	-10.2141	-3.79135	-4.69837	-4.66572
22.7	-8.58632	-2.28548	-2.12174	0.792948	-11.4348	-3.79135	-2.25697	-4.66572
22.8	-8.58632	-3.50619	-2.12174	1.4033	-10.2141	-2.57065	-1.64662	-4.66572
22.9	-7.97597	-2.89584	-2.12174	0.792948	-8.99337	-3.181	-3.47767	-5.27607
23	-8.58632	-2.89584	-2.12174	0.792948	-9.60373	-3.181	-4.08802	-4.66572
23.1	-7.36561	-2.28548	-2.7321	0.182596	-11.4348	-2.57065	-5.30872	-5.27607
23.2	-4.31386	-3.50619	-2.7321	-1.03811	-11.4348	-3.181	-4.69837	-4.05537
23.3	-3.7035	-2.89584	-4.56315	-0.427755	-9.60373	-3.79135	-5.91908	-4.66572
23.4	-5.53456	-2.89584	-3.9528	-1.64846	-8.99337	-3.79135	-6.52943	-4.66572
23.5	-7.36561	-2.89584	-2.12174	-2.25881	-8.38302	-3.181	-4.69837	-4.05537
23.6	-5.53456	-1.06478	-3.34245	-1.64846	-7.77267	-3.181	-4.08802	-3.44501
23.7	-5.53456	-2.89584	-3.34245	-0.427755	-6.55197	-3.181	-2.86732	-4.66572
23.8	-3.7035	-2.89584	-2.7321	-0.427755	-7.77267	-3.181	-3.47767	-3.44501
23.9	-3.09315	-2.28548	-0.901041	0.792948	-10.2141	-3.181	-3.47767	-5.27607
24	-3.09315	-2.28548	-2.12174	1.4033	-10.2141	-3.181	-5.30872	-4.05537
24.1	-3.7035	-2.89584	-1.51139	1.4033	-8.38302	-3.181	-5.30872	-3.44501
24.2	-4.31386	-2.89584	-1.51139	0.182596	-9.60373	-3.79135	-4.08802	-4.66572
24.3	-4.92421	-4.11654	-1.51139	2.01365	-9.60373	-3.181	-4.08802	-4.66572
24.4	-4.92421	-2.28548	-4.56315	0.792948	-5.94162	-2.57065	-4.08802	-4.66572
24.5	-3.7035	-2.28548	-2.7321	0.792948	-5.33126	-3.181	-5.91908	-5.27607
24.6	-4.31386	-1.67513	-0.901041	0.792948	-6.55197	-3.79135	-4.69837	-4.66572
24.7	-4.92421	-2.28548	-0.290689	-1.03811	-8.38302	-1.9603	-4.69837	-3.44501
24.8	-3.7035	-1.67513	-2.12174	-1.03811	-10.8244	-1.9603	-4.08802	-4.05537
24.9	-3.7035	-1.06478	-1.51139	-1.03811	-10.2141	-1.9603	-4.69837	-4.66572
25	-3.7035	-1.06478	-2.12174	-1.64846	-8.99337	-2.57065	-4.69837	-4.66572
25.1	-3.7035	-2.28548	-1.51139	-2.25881	-8.38302	-0.739597	-5.30872	-4.05537
25.2	-1.2621	-2.28548	-0.901041	-2.25881	-8.38302	-1.9603	-5.30872	-1.61396
25.3	-1.2621	-2.28548	-1.51139	-2.86916	-8.38302	-0.739597	-4.69837	-1.61396
25.4	-1.87245	-2.28548	-1.51139	-1.64846	-9.60373	-1.34995	-3.47767	-2.22431
25.5	-1.87245	-1.67513	-2.12174	-0.427755	-7.16232	-2.57065	-4.69837	-4.05537
25.6	-2.4828	-2.28548	-0.290689	-1.03811	-7.77267	-1.9603	-5.30872	-4.66572
25.7	-4.31386	-1.06478	-0.901041	-2.86916	-8.38302	-2.57065	-5.30872	-4.05537
25.8	-3.09315	-1.67513	-1.51139	-1.03811	-9.60373	-3.181	-4.08802	-5.88642
25.9	-1.87245	-1.67513	-0.290689	0.792948	-8.38302	-2.57065	-2.86732	-4.66572
26	-3.7035	-1.67513	0.319662	0.182596	-7.77267	-2.57065	-2.86732	-3.44501
26.1	-5.53456	-1.67513	-0.290689	-0.427755	-8.99337	-1.9603	-4.69837	-0.393256
26.2	-4.31386	-1.06478	-2.12174	-1.03811	-8.38302	-1.34995	-3.47767	-1.61396
26.3	-2.4828	-1.06478	-2.7321	0.182596	-4.72091	-1.9603	-3.47767	-1.61396
26.4	-2.4828	-2.28548	-1.51139	0.792948	-7.77267	-0.739597	-3.47767	-0.393256
26.5	-1.87245	-2.28548	-0.901041	3.23435	-10.2141	-1.34995	-4.08802	-1.00361
26.6	-1.2621	-2.28548	-0.901041	0.792948	-9.60373	-1.34995	-2.86732	-0.393256
26.7	-3.09315	-2.28548	-0.290689	-0.427755	-7.16232	-1.34995	-2.86732	0.217095
26.8	-3.09315	-2.28548	-0.901041	1.4033	-4.72091	-1.34995	-4.69837	-0.393256
26.9	-3.7035	-1.67513	-1.51139	2.624	-2.27951	-1.9603	-3.47767	0.827447
27	-3.09315	-1.06478	-1.51139	-0.427755	-1.0588	-0.739597	-2.25697	0.217095
27.1	-3.09315	-2.28548	-2.12174	-3.47951	-2.88986	-1.34995	-2.86732	0.217095
27.2	-2.4828	-3.50619	-3.9528	-4.08986	-2.88986	-0.739597	-2.86732	-1.00361
27.3	-2.4828	-1.67513	-3.9528	-4.70022	-4.11056	-1.34995	-1.03626	-1.61396
27.4	-3.09315	-2.28548	-3.34245	-4.08986	-4.72091	-1.9603	-1.64662	-0.393256
27.5	-4.31386	-2.28548	-1.51139	-4.70022	-7.16232	-1.9603	-4.08802	-1.00361
27.6	-3.09315	-2.89584	-0.901041	-2.25881	-7.16232	-1.9603	-3.47767	-1.61396
27.7	-2.4828	-2.89584	-0.290689	-1.03811	-7.77267	-1.34995	-2.86732	-1.61396
27.8	-1.87245	-1.06478	-0.290689	-1.03811	-6.55197	-1.34995	-3.47767	-0.393256
27.9	-1.2621	-1.06478	-0.290689	0.792948	-4.72091	-1.34995	-2.86732	-0.393256
28	-1.2621	-1.67513	0.930014	0.182596	-2.88986	-2.57065	-2.86732	-1.61396
28.1	-3.09315	-2.28548	-0.290689	-1.03811	-1.66916	-1.9603	-4.08802	-1.61396
28.2	-3.7035	-1.06478	-1.51139	0.792948	-2.88986	-1.9603	-2.86732	-2.22431
28.3	-3.7035	-2.28548	-0.290689	2.01365	-3.50021	-2.57065	-2.25697	-2.83466
28.4	-3.7035	-1.06478	-0.290689	0.182596	-2.27951	-2.57065	-4.08802	-2.83466
28.5	-3.7035	-1.67513	0.319662	-2.86916	-3.50021	-2.57065	-4.69837	-1.61396
28.6	-3.7035	-1.06478	-0.290689	-2.25881	-4.11056	-1.9603	-3.47767	-0.393256
28.7	-3.09315	-1.67513	-2.12174	0.182596	-2.88986	-1.9603	-2.86732	0.827447
28.8	-3.7035	-2.28548	-2.12174	0.792948	-5.33126	-3.79135	-3.47767	0.217095
28.9	-4.92421	-1.06478	-0.901041	0.182596	-5.33126	-3.181	-3.47767	-1.61396
29	-3.7035	-2.28548	0.319662	-2.25881	-7.16232	-2.57065	-2.25697	0.217095
29.1	-3.7035	-1.67513	0.930014	-3.47951	-6.55197	-3.181	-1.64662	0.217095
29.2	-3.7035	-2.28548	0.319662	-1.64846	-6.55197	-2.57065	-3.47767	-1.61396
29.3	-3.09315	-2.28548	-0.901041	0.182596	-7.77267	-2.57065	-4.08802	-1.61396
29.4	-3.7035	-2.28548	-0.290689	1.4033	-7.77267	-3.79135	-3.47767	-1.61396
29.5	-4.92421	-1.67513	-0.290689	1.4033	-5.33126	-3.79135	-2.25697	-3.44501
29.6	-3.7035	-0.454429	-0.290689	2.01365	-5.33126	-2.57065	-2.86732	-2.22431
29.7	-3.09315	-1.06478	-1.51139	2.01365	-7.16232	-3.79135	-2.25697	-1.61396
29.8	-7.36561	-2.28548	-1.51139	2.01365	-8.99337	-3.181	-2.25697	-1.00361
29.9	-7.36561	-2.28548	-1.51139	2.01365	-7.16232	-2.57065	-4.08802	-2.83466
30	-6.75526	-1.06478	-2.12174	2.624	-3.50021	-3.181	-3.47767	-0.393256
30.1	-6.14491	-1.06478	-0.901041	2.624	-2.27951	-3.181	-2.25697	-2.22431
30.2	-3.7035	-0.454429	-0.901041	1.4033	-4.72091	-1.34995	-4.08802	-1.61396
30.3	-3.09315	-1.06478	0.319662	2.01365	-7.16232	-1.34995	-5.30872	-2.22431
30.4	-3.09315	-1.06478	-0.290689	2.01365	-8.38302	-2.57065	-4.08802	-0.393256
30.5	-3.09315	-2.28548	-0.901041	1.4033	-9.60373	-1.9603	-2.25697	-1.00361
30.6	-4.31386	-0.454429	-1.51139	2.01365	-7.77267	-2.57065	-2.25697	-1.61396
30.7	-6.14491	-1.06478	-0.901041	1.4033	-7.16232	-1.34995	-2.86732	-2.22431
30.8	-5.53456	-0.454429	-1.51139	2.01365	-8.99337	-1.34995	-2.86732	-0.393256
30.9	-5.53456	-0.454429	-2.12174	2.01365	-8.38302	-0.739597	-2.86732	-0.393256
31	-7.36561	-1.67513	-1.51139	1.4033	-7.77267	-1.34995	-2.86732	-1.61396
31.1	-7.97597	-1.06478	-1.51139	2.01365	-6.55197	-1.34995	-1.64662	-1.00361
31.2	-6.75526	-1.06478	-3.34245	2.01365	-5.94162	-3.79135	-3.47767	-1.61396
31.3	-4.31386	-1.06478	-1.51139	1.4033	-4.72091	-1.9603	-2.25697	-2.22431
31.4	-4.31386	-1.67513	-1.51139	0.792948	-5.33126	-0.739597	-1.03626	-2.22431
31.5	-6.14491	-1.06478	-1.51139	0.182596	-5.94162	-0.129245	-1.03626	-1.00361
31.6	-6.75526	-0.454429	-2.7321	1.4033	-5.33126	-0.129245	-2.86732	-0.393256
31.7	-3.7035	-1.67513	-2.12174	3.23435	-6.55197	-0.129245	-3.47767	-2.83466
31.8	-3.09315	-1.06478	-2.12174	2.624	-8.99337	0.481106	-4.08802	-1.61396
31.9	-3.09315	-2.28548	-0.901041	-0.427755	-9.60373	-0.129245	-2.25697	-1.61396
32	-3.09315	-2.28548	-0.290689	0.182596	-9.60373	1.09146	-1.64662	-1.61396
32.1	-1.2621	-2.89584	-0.901041	0.792948	-7.16232	-0.129245	-2.25697	-1.00361
32.2	-2.4828	-2.28548	-2.12174	1.4033	-5.94162	-0.739597	-2.86732	-0.393256
32.3	-1.87245	-1.06478	-2.12174	0.182596	-5.94162	0.481106	-3.47767	-1.00361
32.4	-1.2621	-1.06478	-0.290689	0.182596	-4.11056	-0.129245	-2.86732	-1.61396
32.5	-1.87245	-2.28548	-0.290689	-0.427755	-2.27951	0.481106	-2.86732	-1.00361
32.6	-3.09315	-2.28548	0.319662	-0.427755	-4.11056	0.481106	-2.25697	0.217095
32.7	-2.4828	-2.28548	2.76107	0.182596	-4.72091	-0.129245	-2.86732	0.217095
32.8	-1.87245	-2.28548	3.98177	0.182596	-4.72091	-0.129245	-1.64662	1.4378
32.9	-2.4828	-4.11654	0.930014	1.4033	-3.50021	-0.129245	-2.25697	-0.393256
33	-2.4828	-3.50619	0.930014	3.23435	-1.66916	-0.739597	-4.08802	-1.00361
33.1	-2.4828	-2.89584	0.930014	2.01365	-2.88986	-0.129245	-4.69837	-1.00361
33.2	-3.7035	-2.28548	0.930014	2.01365	-3.50021	-0.129245	-3.47767	2.04815
33.3	-1.87245	-2.28548	2.15072	2.624	-2.27951	-0.739597	-4.08802	1.4378
33.4	-3.09315	-2.28548	1.54037	3.23435	-1.0588	-0.129245	-3.47767	1.4378
33.5	-2.4828	-1.67513	1.54037	2.624	-2.27951	-0.739597	-3.47767	0.217095
33.6	-3.09315	-1.06478	0.930014	2.01365	-1.0588	-0.739597	-2.86732	0.217095
33.7	-3.09315	-1.67513	1.54037	1.4033	-1.0588	-0.129245	-5.30872	2.6585
33.8	-3.09315	-2.28548	1.54037	0.182596	-2.88986	-0.129245	-5.30872	2.04815
33.9	-3.7035	-1.67513	1.54037	-1.03811	-4.72091	-0.129245	-2.86732	2.04815
34	-3.09315	-1.06478	0.319662	0.182596	-4.11056	-0.739597	-2.25697	3.26885
34.1	-2.4828	-2.28548	0.319662	0.182596	-5.94162	0.481106	-2.86732	2.6585
34.2	-1.2621	-1.06478	2.76107	2.01365	-7.16232	-0.129245	-4.69837	2.04815
34.3	-1.87245	-1.06478	2.76107	2.624	-9.60373	-0.129245	-5.30872	2.04815
34.4	-1.87245	-1.06478	1.54037	2.624	-10.8244	-0.739597	-4.69837	0.827447
34.5	-1.2621	-0.454429	0.319662	0.792948	-7.77267	-0.739597	-4.08802	2.04815
34.6	-1.87245	-0.454429	0.319662	0.792948	-5.33126	-1.9603	-4.08802	1.4378
34.7	-2.4828	-2.89584	0.930014	-0.427755	-6.55197	-1.9603	-6.52943	2.04815
34.8	-2.4828	-1.06478	1.54037	-1.64846	-7.77267	-1.34995	-4.69837	1.4378
34.9	-3.7035	-0.454429	0.930014	-2.25881	-6.55197	-0.129245	-3.47767	2.04815
35	-3.09315	0.155922	-0.290689	-0.427755	-4.72091	-0.129245	-2.25697	0.827447
35.1	-1.2621	0.766274	0.930014	-0.427755	-4.11056	-0.129245	-2.25697	1.4378
35.2	-2.4828	0.766274	0.930014	-1.03811	-4.72091	-0.129245	-2.25697	1.4378
35.3	-4.31386	-0.454429	-2.12174	-1.03811	-5.33126	-0.739597	-3.47767	1.4378
35.4	-4.92421	0.155922	-3.9528	-1.64846	-4.11056	-0.129245	-2.86732	1.4378
35.5	-5.53456	0.766274	-2.7321	-1.03811	-2.88986	-0.129245	-3.47767	0.827447
35.6	-6.14491	0.155922	-0.901041	-2.86916	-3.50021	-1.34995	-4.69837	0.827447
35.7	-3.7035	0.155922	0.319662	-3.47951	-4.11056	-0.739597	-3.47767	-1.00361
35.8	-4.92421	0.155922	-0.290689	-2.25881	-4.72091	-0.739597	-2.86732	-1.00361
35.9	-4.92421	1.37663	-0.901041	-1.03811	-4.72091	-0.129245	-1.64662	-1.00361
36	-4.92421	1.37663	0.930014	-1.64846	-4.72091	0.481106	-2.25697	-0.393256
36.1	-5.53456	1.37663	0.319662	-2.25881	-5.33126	-1.34995	-2.86732	0.217095
36.2	-3.09315	0.155922	-0.901041	-3.47951	-3.50021	-0.739597	-3.47767	-1.61396
36.3	-4.31386	0.155922	-0.290689	-4.08986	-2.88986	-0.739597	-3.47767	-1.00361
36.4	-1.87245	-0.454429	1.54037	-2.25881	-5.94162	1.09146	-4.69837	-1.00361
36.5	-3.09315	0.155922	1.54037	0.182596	-5.94162	-0.739597	-5.91908	0.827447
36.6	-2.4828	-0.454429	0.319662	1.4033	-6.55197	-1.34995	-5.30872	0.217095
36.7	-1.87245	-0.454429	0.930014	2.01365	-6.55197	-0.739597	-4.69837	-1.00361
36.8	-1.87245	0.155922	0.319662	1.4033	-5.94162	-0.129245	-5.30872	-0.393256
36.9	-3.09315	0.155922	-1.51139	2.01365	-3.50021	0.481106	-5.30872	0.217095
37	-3.09315	-0.454429	-1.51139	1.4033	-1.0588	-0.129245	-3.47767	0.217095
37.1	-3.09315	-0.454429	0.319662	-1.03811	-1.0588	-0.129245	-2.86732	0.217095
37.2	-0.651747	-0.454429	1.54037	-0.427755	-1.66916	-0.739597	-5.91908	0.217095
37.3	-1.2621	0.766274	0.930014	-0.427755	0.1619	-0.739597	-5.30872	-1.61396
37.4	-1.2621	0.155922	-0.290689	1.4033	-1.0588	-0.739597	-4.08802	-0.393256
37.5	-0.0413952	0.155922	0.930014	2.624	-2.88986	-1.34995	-3.47767	0.217095
37.6	-2.4828	-0.454429	0.930014	0.792948	-3.50021	-0.739597	-2.86732	-0.393256
37.7	-0.651747	-0.454429	-0.290689	0.792948	-3.50021	-0.129245	-2.25697	-1.61396
37.8	-1.2621	-1.06478	0.930014	2.624	-6.55197	-0.129245	-2.86732	-0.393256
37.9	-2.4828	-1.06478	0.319662	0.792948	-5.94162	-0.129245	-4.69837	1.4378
38	-2.4828	-2.28548	-0.290689	-2.25881	-5.33126	-0.739597	-2.25697	0.217095
38.1	-1.2621	-0.454429	-0.901041	-0.427755	-4.11056	-0.739597	-1.64662	-0.393256
38.2	-0.651747	-0.454429	1.54037	0.792948	-5.33126	-1.34995	-2.25697	-1.61396
38.3	-0.651747	-1.06478	0.319662	0.792948	-2.88986	-0.129245	-1.64662	-0.393256
38.4	-1.87245	-1.06478	-0.290689	1.4033	-3.50021	-1.34995	-1.03626	0.217095
38.5	-1.87245	-0.454429	1.54037	0.792948	-5.33126	-1.34995	-1.03626	-1.00361
38.6	-1.2621	-0.454429	0.930014	1.4033	-7.77267	-1.34995	-1.03626	-2.22431
38.7	-1.2621	-0.454429	0.319662	2.01365	-8.99337	-0.129245	-1.03626	-1.00361
38.8	-0.0413952	-0.454429	1.54037	0.792948	-9.60373	-1.34995	-1.64662	0.217095
38.9	-1.87245	0.766274	2.15072	1.4033	-8.99337	-1.9603	-2.25697	1.4378
39	-3.7035	0.766274	1.54037	3.23435	-6.55197	-1.34995	-2.25697	0.217095
39.1	-3.7035	-1.67513	2.76107	2.01365	-7.77267	-0.739597	-0.425912	-0.393256
39.2	-2.4828	-1.67513	2.76107	3.84471	-6.55197	-1.34995	0.794791	-1.00361
39.3	-2.4828	-0.454429	1.54037	3.23435	-5.94162	-0.739597	1.40514	-1.61396
39.4	-3.09315	-0.454429	2.76107	1.4033	-7.77267	-1.34995	1.40514	0.217095
39.5	-3.09315	-1.06478	2.15072	2.01365	-7.16232	-0.739597	2.01549	-1.00361
39.6	-4.31386	0.155922	2.76107	4.45506	-5.94162	-0.739597	1.40514	-1.00361
39.7	-5.53456	-1.06478	1.54037	5.67576	-5.33126	-1.34995	0.794791	-1.00361
39.8	-3.7035	0.155922	-0.290689	4.45506	-7.16232	-0.739597	-1.03626	-0.393256
39.9	-3.09315	-1.06478	-0.290689	3.23435	-7.77267	-1.34995	-2.86732	-0.393256
40	-4.31386	-1.67513	-0.901041	2.01365	-7.77267	-0.129245	-2.25697	-2.22431
40.1	-4.31386	-1.67513	0.319662	3.23435	-7.16232	-0.739597	-3.47767	-1.00361
40.2	-4.31386	-1.67513	1.54037	2.624	-6.55197	-1.34995	-2.86732	-1.61396
40.3	-4.31386	0.766274	1.54037	2.624	-8.38302	-1.9603	-1.64662	-1.61396
40.4	-4.31386	0.155922	0.930014	1.4033	-10.2141	-1.9603	-2.86732	-1.61396
40.5	-4.92421	-1.06478	2.76107	0.792948	-10.8244	-1.34995	-2.86732	-3.44501
40.6	-7.36561	-1.06478	2.76107	2.01365	-7.77267	-1.34995	-2.25697	-2.83466
40.7	-9.19667	-1.06478	0.930014	3.23435	-8.38302	-0.129245	-4.69837	-2.83466
40.8	-9.80702	-1.06478	0.930014	4.45506	-7.16232	-1.9603	-5.30872	-4.05537
40.9	-9.19667	-0.454429	-0.290689	3.23435	-4.72091	-1.34995	-4.08802	-3.44501
41	-7.97597	-0.454429	-0.901041	1.4033	-6.55197	-1.34995	-3.47767	-3.44501
41.1	-5.53456	-1.06478	-1.51139	-1.03811	-7.16232	-0.739597	-3.47767	-3.44501
41.2	-3.09315	-0.454429	-2.7321	0.182596	-7.77267	-0.129245	-3.47767	-2.22431
41.3	-4.31386	0.155922	-3.9528	1.4033	-9.60373	-0.129245	-4.69837	-2.22431
41.4	-3.7035	-0.454429	-4.56315	0.182596	-8.99337	-0.739597	-4.08802	-1.00361
41.5	-4.92421	-0.454429	-2.12174	2.01365	-8.99337	-0.739597	-4.69837	-2.22431
41.6	-6.14491	0.155922	-0.901041	2.01365	-8.38302	-0.129245	-2.25697	-2.83466
41.7	-5.53456	0.766274	-0.290689	1.4033	-6.55197	-0.129245	-3.47767	-2.22431
41.8	-5.53456	-0.454429	1.54037	-0.427755	-8.38302	-0.739597	-2.86732	-2.22431
41.9	-4.31386	-0.454429	1.54037	2.01365	-8.99337	-0.739597	-2.25697	-2.22431
42	-4.92421	0.155922	-0.290689	2.624	-6.55197	-0.129245	-1.03626	-3.44501
42.1	-5.53456	-0.454429	-2.12174	2.624	-5.94162	0.481106	-3.47767	-1.61396
42.2	-6.14491	-0.454429	-0.290689	2.01365	-5.94162	-0.129245	-4.08802	-1.61396
42.3	-4.92421	-0.454429	0.930014	0.182596	-6.55197	-1.34995	-3.47767	-4.05537
42.4	-3.7035	0.766274	-0.290689	-1.64846	-4.72091	-0.739597	-3.47767	-1.61396
42.5	-3.09315	0.155922	-0.290689	-0.427755	-7.16232	-0.129245	-3.47767	-1.61396
42.6	-3.09315	-0.454429	-0.290689	-1.03811	-8.38302	-0.129245	-3.47767	-0.393256
42.7	-3.09315	-1.06478	2.15072	-3.47951	-6.55197	0.481106	-3.47767	-1.00361
42.8	-1.87245	-1.06478	2.76107	-5.92092	-5.33126	1.09146	-2.86732	0.217095
42.9	-1.87245	-0.454429	0.319662	-7.75197	-4.11056	1.09146	-2.86732	-2.83466
43	-3.09315	-1.67513	-0.901041	-6.53127	-5.33126	-1.34995	-2.86732	-2.83466
43.1	-3.09315	-2.28548	-1.51139	-3.47951	-5.33126	-1.9603	-3.47767	-1.61396
43.2	-1.87245	-1.67513	-2.7321	-2.25881	-5.33126	-1.34995	-3.47767	-1.61396
43.3	-4.31386	-1.06478	-0.901041	-1.64846	-5.33126	0.481106	-3.47767	-0.393256
43.4	-7.36561	-1.06478	-0.901041	-1.64846	-5.94162	-0.129245	-3.47767	-0.393256
43.5	-7.36561	-1.06478	-0.290689	-2.86916	-8.38302	0.481106	-1.03626	-0.393256
43.6	-4.92421	0.155922	0.319662	-3.47951	-9.60373	-1.34995	-1.64662	-0.393256
43.7	-4.92421	1.37663	0.930014	-1.64846	-8.38302	-1.34995	-1.03626	0.217095
43.8	-4.31386	-1.06478	0.930014	1.4033	-7.16232	-1.34995	0.794791	0.827447
43.9	-5.53456	-1.06478	2.15072	2.01365	-7.77267	-0.129245	0.18444	-0.393256
44	-6.75526	-0.454429	0.319662	2.624	-7.16232	0.481106	-1.03626	0.217095
44.1	-7.36561	-1.06478	-2.12174	2.01365	-5.33126	0.481106	-0.425912	0.827447
44.2	-6.14491	-1.06478	-0.901041	2.624	-5.33126	-0.739597	-0.425912	0.217095
44.3	-4.31386	-0.454429	0.319662	3.23435	-2.27951	-1.34995	-2.25697	0.217095
44.4	-5.53456	-1.06478	2.15072	2.624	0.1619	-1.9603	-1.64662	0.827447
44.5	-7.97597	0.155922	3.37142	0.182596	-1.66916	-1.9603	-4.69837	0.827447
44.6	-9.19667	0.155922	2.15072	0.182596	-5.33126	-1.34995	-4.08802	-0.393256
44.7	-9.19667	-1.06478	-0.901041	1.4033	-4.11056	-1.34995	-2.86732	0.217095
44.8	-7.97597	-1.06478	0.319662	0.792948	-1.66916	-1.34995	-0.425912	-1.00361
44.9	-7.36561	0.155922	0.319662	-1.64846	1.3826	-0.739597	-2.25697	-1.00361
45	-7.97597	0.155922	0.319662	-1.03811	0.772251	-0.739597	-1.64662	-1.00361
45.1	-9.19667	-0.454429	0.930014	-0.427755	-0.448452	-1.34995	-2.86732	-0.393256
45.2	-9.80702	-0.454429	1.54037	1.4033	1.3826	-0.739597	-4.69837	-0.393256
45.3	-9.19667	-0.454429	-0.290689	2.624	0.1619	-1.9603	-4.69837	-0.393256
45.4	-6.75526	-0.454429	-0.290689	1.4033	-1.66916	-1.9603	-5.30872	-1.00361
45.5	-6.14491	0.155922	-1.51139	-1.64846	-2.88986	-2.57065	-5.30872	-1.61396
45.6	-4.92421	-0.454429	0.319662	-1.64846	-4.72091	-1.9603	-2.25697	-2.22431
45.7	-7.36561	-0.454429	-0.290689	1.4033	-3.50021	-2.57065	-2.86732	-0.393256
45.8	-6.75526	-1.67513	-0.901041	2.01365	-3.50021	-2.57065	-2.25697	2.04815
45.9	-6.75526	-0.454429	-0.901041	2.01365	-5.33126	-1.9603	-3.47767	1.4378
46	-9.19667	-1.06478	-2.12174	1.4033	-3.50021	-1.9603	-2.86732	0.217095
46.1	-10.4174	0.155922	-0.901041	3.23435	-2.27951	-2.57065	-2.86732	-0.393256
46.2	-11.0277	-1.06478	-0.290689	3.84471	-0.448452	-2.57065	-4.08802	-2.22431
46.3	-11.0277	0.155922	0.319662	3.23435	-1.0588	-1.9603	-4.69837	-1.61396
46.4	-11.6381	0.155922	-0.290689	2.624	-2.88986	-1.34995	-2.25697	0.217095
46.5	-11.6381	-1.06478	-2.12174	2.624	-4.11056	-2.57065	-0.425912	0.827447
46.6	-10.4174	0.766274	-1.51139	3.84471	-3.50021	-3.181	-0.425912	0.827447
46.7	-11.0277	-0.454429	-0.901041	2.01365	-2.88986	-1.34995	-0.425912	-0.393256
46.8	-14.0795	0.155922	-2.12174	2.01365	-4.11056	-2.57065	-1.03626	-0.393256
46.9	-14.0795	0.766274	0.319662	0.792948	-4.11056	-1.34995	-1.03626	0.217095
47	-12.8588	0.155922	2.15072	1.4033	-3.50021	-1.9603	-2.25697	-0.393256
47.1	-10.4174	0.155922	2.76107	-1.64846	-4.72091	-1.34995	-1.64662	-2.83466
47.2	-7.97597	-2.28548	-1.51139	-1.64846	-2.88986	-1.9603	-1.64662	-0.393256
47.3	-4.92421	-1.06478	-0.901041	1.4033	-2.27951	-0.739597	-2.25697	-1.61396
47.4	-3.09315	1.37663	-0.901041	2.624	-1.66916	1.09146	-2.86732	-1.00361
47.5	-1.2621	0.155922	-2.12174	2.01365	-7.16232	-1.34995	-3.47767	0.217095
47.6	-4.31386	-1.06478	-1.51139	2.01365	-8.99337	-0.739597	-2.25697	-0.393256
47.7	-4.31386	-1.06478	-1.51139	2.624	-7.16232	0.481106	-1.64662	1.4378
47.8	-3.7035	0.155922	-0.901041	2.624	-5.94162	-0.739597	-1.03626	0.827447
47.9	-3.09315	-0.454429	0.319662	1.4033	-5.33126	-3.79135	-0.425912	0.217095
48	-3.09315	0.155922	2.76107	1.4033	-5.94162	-1.34995	0.18444	-0.393256
48.1	-3.09315	-0.454429	1.54037	-0.427755	-6.55197	-0.129245	-0.425912	-0.393256
48.2	-3.09315	-1.06478	0.319662	-3.47951	-7.77267	-0.129245	-0.425912	-1.00361
48.3	-5.53456	-1.06478	-2.12174	-1.64846	-7.16232	1.09146	0.794791	-1.00361
48.4	-6.75526	0.155922	-0.290689	2.01365	-5.33126	-0.129245	0.18444	-2.22431
48.5	-6.14491	-0.454429	0.319662	2.01365	-6.55197	0.481106	-1.03626	-1.61396
48.6	-2.4828	-0.454429	0.319662	-1.03811	-5.94162	-0.129245	-1.03626	-0.393256
48.7	-1.87245	-2.28548	0.319662	-1.64846	-6.55197	1.09146	-0.425912	-1.00361
48.8	-1.87245	-1.06478	-0.290689	-0.427755	-8.38302	0.481106	0.794791	-2.22431
48.9	-0.0413952	-1.67513	-0.901041	-3.47951	-9.60373	-0.129245	1.40514	-1.00361
49	-0.0413952	-2.28548	-0.290689	-1.03811	-7.77267	0.481106	1.40514	0.827447
49.1	-1.87245	-2.28548	1.54037	-1.64846	-8.38302	1.09146	0.794791	0.217095
49.2	-3.09315	-1.67513	0.319662	-2.25881	-7.77267	-0.129245	0.794791	0.217095
49.3	-2.4828	-1.06478	-0.901041	-4.70022	-7.77267	0.481106	0.18444	-1.61396
49.4	-1.87245	-2.28548	-0.290689	-4.70022	-7.16232	1.09146	2.01549	-0.393256
49.5	0.568956	-1.67513	2.76107	-3.47951	-8.38302	0.481106	1.40514	0.217095
49.6	0.568956	-2.89584	-1.51139	1.4033	-6.55197	-0.739597	0.18444	-0.393256
49.7	-0.651747	-2.28548	0.319662	2.624	-4.72091	-0.129245	-0.425912	-0.393256
49.8	-0.651747	-1.06478	2.15072	1.4033	-3.50021	-0.739597	0.18444	0.217095
49.9	-0.651747	-1.67513	2.76107	1.4033	-4.11056	-0.129245	0.18444	-0.393256
50	-0.651747	-2.28548	-0.290689	1.4033	-3.50021	-0.739597	0.794791	0.217095
50.1	-1.2621	-2.28548	-0.901041	2.01365	-2.27951	-0.129245	1.40514	-0.393256
50.2	-1.2621	-2.89584	0.319662	0.792948	-2.27951	-0.129245	0.794791	-0.393256
50.3	0.568956	-1.06478	1.54037	-0.427755	-5.94162	-0.129245	0.18444	-1.00361
50.4	0.568956	-1.06478	2.76107	-3.47951	-5.33126	-0.129245	-0.425912	0.217095
50.5	-0.0413952	-1.06478	3.37142	-2.86916	-4.11056	-0.739597	0.794791	-0.393256
50.6	-0.0413952	-1.67513	2.76107	-2.25881	-2.88986	0.481106	0.794791	0.827447
50.7	-0.0413952	-1.06478	2.76107	0.182596	-2.88986	-0.739597	0.794791	-1.61396
50.8	-1.2621	-0.454429	0.930014	-0.427755	-3.50021	-0.129245	-0.425912	-0.393256
50.9	-1.2621	-1.06478	1.54037	-0.427755	-5.33126	0.481106	0.18444	-0.393256
51	-0.651747	-1.06478	1.54037	-1.03811	-7.16232	-0.739597	0.18444	-1.00361
51.1	-1.2621	-0.454429	3.98177	0.182596	-8.38302	-1.34995	0.18444	-0.393256
51.2	-1.2621	0.155922	2.15072	-1.03811	-5.94162	-0.739597	0.18444	-0.393256
51.3	-0.651747	-1.06478	0.319662	-0.427755	-5.33126	-0.739597	-1.03626	-1.00361
51.4	0.568956	-2.28548	1.54037	-0.427755	-4.11056	-0.129245	-1.03626	-2.22431
51.5	-1.2621	-0.454429	1.54037	-1.03811	-3.50021	-0.739597	-2.25697	-1.61396
51.6	-1.87245	0.155922	1.54037	-1.64846	-5.33126	1.09146	-1.64662	-1.61396
51.7	-1.87245	0.155922	0.930014	1.4033	-5.33126	-0.129245	-1.03626	-1.00361
51.8	-0.651747	0.766274	0.930014	0.792948	-5.33126	-1.34995	-1.64662	-1.61396
51.9	-0.0413952	0.766274	2.76107	1.4033	-8.38302	-0.129245	-1.03626	-1.00361
52	-0.0413952	0.766274	1.54037	2.01365	-8.38302	0.481106	-2.86732	-1.61396
52.1	-1.87245	1.37663	0.319662	1.4033	-6.55197	0.481106	-1.64662	-2.83466
52.2	-0.0413952	2.59733	2.76107	0.792948	-5.94162	-0.129245	-1.64662	-1.61396
52.3	-0.651747	1.37663	2.15072	0.182596	-4.11056	-0.739597	-2.25697	-1.61396
52.4	-0.0413952	0.155922	2.15072	0.792948	-2.27951	-0.129245	-1.03626	-1.00361
52.5	-0.651747	0.155922	1.54037	2.01365	-0.448452	-0.129245	-1.03626	0.217095
52.6	-1.2621	0.766274	0.930014	1.4033	-2.88986	-0.129245	-1.03626	-1.00361
52.7	-1.2621	1.37663	0.319662	0.182596	-5.33126	-0.129245	-2.86732	-0.393256
52.8	-0.0413952	1.37663	-2.12174	0.792948	-5.33126	-0.739597	-3.47767	-1.61396
52.9	0.568956	1.37663	-0.290689	0.792948	-2.88986	-0.739597	-2.25697	-1.00361
53	-1.87245	0.155922	-0.901041	-1.64846	-0.448452	-1.34995	-2.86732	0.217095
53.1	-1.87245	0.155922	0.319662	-0.427755	-0.448452	-1.34995	-2.25697	-1.00361
53.2	-2.4828	0.766274	2.15072	0.182596	-2.88986	-0.129245	-3.47767	-2.22431
53.3	-1.2621	0.766274	0.319662	-0.427755	-2.88986	-0.129245	-2.86732	-1.61396
53.4	-0.651747	0.766274	0.930014	0.792948	-3.50021	0.481106	-1.03626	0.217095
53.5	-1.2621	0.155922	0.319662	2.01365	-3.50021	-0.739597	-1.03626	0.217095
53.6	-1.2621	0.155922	0.319662	0.792948	-3.50021	-0.739597	-2.25697	0.217095
53.7	-3.09315	0.766274	1.54037	2.01365	-2.27951	0.481106	-2.86732	-1.61396
53.8	-3.7035	0.155922	2.15072	2.01365	-0.448452	-0.739597	-2.25697	-1.61396
53.9	-3.7035	0.155922	1.54037	1.4033	-3.50021	-0.739597	-2.25697	-1.00361
54	-4.31386	-0.454429	0.930014	0.182596	-2.88986	-0.739597	-2.25697	0.217095
54.1	-3.09315	-0.454429	2.15072	-0.427755	-2.88986	-1.34995	-2.25697	-0.393256
54.2	-1.87245	-1.67513	2.15072	1.4033	-2.88986	-0.739597	-2.25697	-1.00361
54.3	-1.87245	-2.89584	0.319662	1.4033	-1.66916	0.481106	-1.03626	-0.393256
54.4	-1.87245	-4.11654	2.15072	2.01365	-0.448452	-0.129245	0.18444	-0.393256
54.5	-1.87245	-3.50619	1.54037	2.01365	0.772251	-0.739597	-2.86732	0.217095
54.6	-3.09315	-2.28548	-0.290689	2.01365	-0.448452	-1.34995	-1.03626	0.217095
54.7	-3.7035	-2.89584	0.930014	1.4033	-0.448452	-0.739597	0.18444	-0.393256
54.8	-1.2621	-2.89584	1.54037	1.4033	-0.448452	0.481106	1.40514	-0.393256
54.9	-0.651747	-2.28548	0.319662	0.792948	-0.448452	0.481106	0.794791	0.217095
55	-3.7035	-1.06478	-2.12174	0.792948	-2.27951	0.481106	0.794791	0.217095
55.1	-3.7035	-0.454429	-1.51139	2.624	-1.0588	-1.34995	0.794791	1.4378
55.2	-2.4828	-0.454429	-0.901041	2.01365	-0.448452	-1.34995	0.18444	-0.393256
55.3	-3.09315	0.155922	-1.51139	4.45506	-1.0588	-0.739597	0.794791	0.217095
55.4	-3.7035	0.766274	-1.51139	3.84471	-2.27951	-0.739597	1.40514	-0.393256
55.5	-1.87245	1.37663	-2.12174	4.45506	-3.50021	-1.34995	0.18444	-0.393256
55.6	-3.7035	1.37663	-0.290689	2.624	-3.50021	-0.129245	0.794791	0.827447
55.7	-4.92421	0.155922	0.319662	3.84471	-4.11056	-0.739597	0.794791	2.04815
55.8	-3.7035	0.766274	2.15072	3.84471	-2.88986	-0.739597	2.62585	1.4378
55.9	-1.2621	1.37663	2.15072	3.84471	-1.66916	-0.739597	0.794791	2.04815
56	-1.87245	0.155922	2.15072	3.23435	-2.27951	-0.739597	2.01549	2.6585
56.1	-1.87245	0.155922	1.54037	3.23435	-2.88986	-1.9603	2.62585	0.827447
56.2	-1.2621	0.766274	1.54037	2.624	-2.88986	-1.34995	2.01549	-0.393256
56.3	-0.0413952	-0.454429	0.930014	3.23435	-1.66916	-1.9603	0.794791	-1.00361
56.4	-0.651747	0.155922	-0.290689	3.84471	-2.27951	-1.34995	0.794791	2.04815
56.5	-1.2621	-0.454429	0.930014	3.23435	-2.27951	-1.9603	0.794791	1.4378
56.6	-1.87245	0.155922	0.319662	3.23435	-1.66916	-0.129245	1.40514	0.827447
56.7	-1.87245	0.766274	2.15072	3.23435	-1.66916	-0.129245	2.01549	0.217095
56.8	-0.651747	0.155922	1.54037	3.23435	-1.66916	-1.34995	1.40514	0.827447
56.9	-0.651747	0.155922	0.319662	3.84471	-3.50021	-1.34995	0.18444	-1.00361
57	-0.651747	-0.454429	-0.901041	3.23435	-2.88986	-1.9603	0.18444	-1.00361
57.1	-1.87245	-0.454429	0.930014	2.01365	-3.50021	-1.34995	-1.03626	-1.61396
57.2	-2.4828	0.155922	0.319662	-0.427755	-2.88986	-0.739597	-1.03626	-1.61396
57.3	-3.7035	0.155922	0.319662	-2.86916	-3.50021	-0.129245	0.18444	-2.22431
57.4	-6.14491	-0.454429	0.319662	-2.25881	-4.11056	-0.129245	-1.03626	-1.61396
57.5	-5.53456	-0.454429	1.54037	-1.64846	-5.33126	-1.34995	0.794791	-1.61396
57.6	-5.53456	0.155922	-0.290689	-1.64846	-4.11056	-1.34995	0.794791	-2.22431
57.7	-7.36561	-1.06478	0.319662	-0.427755	-2.88986	-1.34995	2.01549	-1.00361
57.8	-7.36561	-0.454429	0.930014	0.182596	-2.27951	0.481106	0.18444	-3.44501
57.9	-5.53456	0.766274	0.930014	-1.64846	-2.88986	-0.739597	0.18444	-2.22431
58	-7.36561	-0.454429	-1.51139	-1.03811	-1.66916	-1.34995	1.40514	-3.44501
58.1	-7.97597	-1.06478	-1.51139	-0.427755	-2.27951	-0.129245	0.794791	-4.05537
58.2	-7.36561	0.766274	-0.290689	-1.03811	-3.50021	-0.739597	0.794791	-2.83466
58.3	-6.14491	0.766274	-0.290689	-0.427755	-5.33126	-1.34995	2.01549	-2.22431
58.4	-6.14491	0.155922	-0.901041	0.792948	-2.88986	0.481106	0.18444	-2.83466
58.5	-4.92421	0.155922	-1.51139	1.4033	-2.88986	0.481106	0.794791	-2.22431
58.6	-6.14491	0.766274	0.319662	0.792948	-2.88986	-0.739597	0.794791	-1.00361
58.7	-7.36561	-1.06478	0.319662	1.4033	-5.33126	-1.34995	1.40514	-1.61396
58.8	-7.36561	-1.06478	-0.901041	3.23435	-4.72091	-0.739597	2.01549	-1.61396
58.9	-7.97597	0.155922	-0.901041	3.23435	-1.66916	-0.129245	0.794791	-2.83466
59	-9.80702	-0.454429	-2.7321	1.4033	-0.448452	-0.129245	0.18444	-2.22431
59.1	-7.97597	-0.454429	-4.56315	-0.427755	-1.0588	-0.739597	1.40514	0.827447
59.2	-5.53456	-0.454429	-3.9528	-1.64846	-4.11056	-0.739597	2.62585	-0.393256
59.3	-4.92421	0.155922	-2.12174	0.182596	-4.72091	0.481106	0.18444	-1.61396
59.4	-6.14491	-1.06478	0.930014	1.4033	-2.27951	-0.129245	0.18444	-0.393256
59.5	-6.14491	-1.06478	0.930014	2.01365	-1.0588	-0.129245	0.18444	-3.44501
59.6	-4.31386	-0.454429	-0.901041	2.624	-1.0588	0.481106	2.01549	-3.44501
59.7	-4.92421	0.155922	-0.290689	0.792948	-1.66916	-0.129245	1.40514	-1.00361
59.8	-4.92421	0.155922	0.319662	2.624	-3.50021	-0.129245	0.18444	0.827447
59.9	-6.75526	-0.454429	0.930014	3.84471	-2.27951	0.481106	0.794791	-0.393256
60	-9.19667	-0.454429	1.54037	2.01365	-2.27951	0.481106	0.794791	-0.393256
60.1	-7.36561	-0.454429	0.930014	2.01365	-1.0588	-0.129245	0.18444	-1.00361
60.2	-7.36561	0.155922	0.930014	0.792948	-1.0588	0.481106	0.794791	0.217095
60.3	-7.36561	-0.454429	0.930014	-1.64846	-1.0588	-1.34995	0.794791	1.4378
60.4	-6.75526	-1.06478	0.930014	-0.427755	-0.448452	-0.739597	0.18444	0.217095
60.5	-3.7035	-1.67513	1.54037	2.01365	0.1619	-1.34995	2.01549	-0.393256
60.6	-3.7035	-1.06478	0.930014	2.01365	-0.448452	-0.739597	2.62585	0.217095
60.7	-3.09315	-0.454429	0.930014	2.624	0.772251	1.09146	0.794791	2.04815
60.8	-5.53456	-0.454429	0.930014	0.182596	-3.50021	0.481106	0.18444	2.6585
60.9	-5.53456	-0.454429	2.76107	-1.64846	-5.33126	-0.739597	1.40514	3.26885
61	-3.7035	0.155922	3.37142	-4.70022	-2.88986	-0.129245	2.01549	0.217095
61.1	-3.7035	0.155922	0.930014	-3.47951	-1.0588	-0.739597	0.794791	1.4378
61.2	-6.75526	-0.454429	0.930014	-0.427755	-0.448452	0.481106	2.01549	1.4378
61.3	-7.36561	-0.454429	0.930014	-0.427755	-1.66916	-0.129245	1.40514	0.827447
61.4	-5.53456	-0.454429	0.319662	0.182596	-0.448452	-0.739597	1.40514	2.6585
61.5	-6.14491	-0.454429	-0.290689	2.624	0.772251	-0.739597	1.40514	2.04815
61.6	-4.92421	0.155922	-0.901041	2.624	0.1619	-0.739597	1.40514	-0.393256
61.7	-4.92421	0.155922	0.319662	0.182596	-1.0588	-0.129245	1.40514	-1.00361
61.8	-4.31386	-0.454429	0.930014	-2.86916	0.1619	-0.739597	0.794791	-1.61396
61.9	-6.14491	-1.06478	0.930014	-4.70022	-0.448452	-1.34995	-0.425912	0.827447
62	-6.14491	-1.06478	0.930014	-4.08986	-1.0588	-0.129245	-0.425912	-0.393256
62.1	-4.92421	-1.06478	2.76107	-0.427755	0.1619	-0.739597	0.794791	-1.00361
62.2	-6.75526	-1.06478	1.54037	0.182596	0.1619	-1.9603	0.18444	0.217095
62.3	-6.75526	-0.454429	2.15072	-1.64846	0.1619	-0.739597	0.794791	-0.393256
62.4	-4.92421	-0.454429	2.15072	0.182596	-1.0588	-1.9603	0.794791	-1.00361
62.5	-6.14491	0.155922	1.54037	0.792948	0.1619	-1.9603	0.18444	0.217095
62.6	-6.14491	0.766274	1.54037	0.182596	-1.66916	-0.739597	-0.425912	-0.393256
62.7	-6.14491	0.155922	2.15072	-1.64846	-1.0588	-1.9603	0.18444	-0.393256
62.8	-6.14491	0.155922	1.54037	-5.92092	1.3826	-2.57065	1.40514	1.4378
62.9	-6.75526	0.155922	3.37142	-5.31057	1.99295	-1.34995	0.794791	0.217095
63	-6.75526	0.766274	2.15072	-5.31057	1.99295	-1.34995	-1.03626	-0.393256
63.1	-6.14491	-1.06478	0.930014	-4.08986	-1.0588	-2.57065	-0.425912	0.827447
63.2	-4.92421	-0.454429	-0.290689	0.792948	-1.66916	-1.9603	0.794791	2.04815
63.3	-6.14491	-0.454429	-0.290689	2.01365	0.1619	-1.34995	-1.03626	2.04815
63.4	-6.14491	1.37663	-1.51139	-4.08986	-1.0588	-1.34995	0.794791	2.04815
63.5	-6.14491	-0.454429	0.930014	-7.75197	1.99295	-0.739597	-0.425912	0.827447
63.6	-7.36561	-0.454429	-1.51139	-8.97268	-1.0588	-1.34995	-1.03626	0.217095
63.7	-8.58632	-0.454429	-2.7321	-5.31057	-0.448452	-0.129245	-1.03626	0.827447
63.8	-7.97597	-1.06478	-2.7321	0.792948	-1.0588	-0.739597	-0.425912	2.04815
63.9	-7.97597	-1.06478	-1.51139	0.792948	-1.0588	-1.34995	-0.425912	0.217095
64	-7.97597	-0.454429	-0.901041	2.01365	0.1619	-1.34995	0.18444	0.827447
64.1	-7.97597	0.155922	-4.56315	0.792948	2.60331	-1.34995	-1.03626	2.6585
64.2	-6.14491	0.155922	-5.78385	-1.03811	1.3826	-2.57065	0.18444	2.04815
64.3	-6.75526	-0.454429	-3.34245	-1.03811	1.3826	-0.739597	0.18444	1.4378
64.4	-7.36561	-1.06478	-3.34245	0.182596	0.1619	-0.129245	0.18444	-1.00361
64.5	-6.14491	-0.454429	-4.56315	-0.427755	0.772251	-1.9603	-1.03626	-0.393256
64.6	-6.14491	0.155922	-5.78385	1.4033	0.1619	-1.9603	-1.64662	-0.393256
64.7	-4.92421	-1.06478	-5.1735	0.792948	-1.0588	-0.739597	-1.03626	-0.393256
64.8	-6.14491	0.155922	-3.9528	3.23435	-0.448452	1.70181	-1.03626	0.217095
64.9	-9.19667	-1.06478	-2.12174	3.23435	-1.0588	1.09146	-0.425912	0.217095
65	-7.36561	-1.06478	-2.12174	2.01365	0.1619	1.70181	-1.03626	0.217095
65.1	-4.92421	0.766274	-4.56315	2.01365	-1.0588	0.481106	-0.425912	1.4378
65.2	-3.09315	-1.06478	-2.12174	2.01365	-1.66916	0.481106	-0.425912	0.827447
65.3	-0.651747	-0.454429	0.930014	2.624	0.1619	1.70181	-0.425912	-1.00361
65.4	-0.651747	-1.06478	-0.290689	2.01365	1.3826	2.31216	-0.425912	-1.00361
65.5	-1.87245	-2.28548	2.15072	3.23435	1.3826	1.70181	-0.425912	0.217095
65.6	-1.2621	-1.06478	-0.901041	2.01365	2.60331	-0.129245	-1.03626	0.217095
65.7	-0.651747	-1.06478	-3.34245	1.4033	1.3826	1.09146	0.794791	1.4378
65.8	-0.651747	-1.67513	0.319662	-2.25881	1.99295	1.70181	1.40514	1.4378
65.9	-1.2621	-1.06478	-0.290689	-5.31057	0.1619	2.31216	0.794791	0.827447
66	-1.87245	-1.06478	-0.901041	-4.08986	-1.0588	1.09146	-0.425912	0.827447
66.1	-1.87245	-2.28548	-0.290689	-1.64846	0.772251	1.70181	0.794791	1.4378
66.2	-2.4828	-2.89584	-0.290689	-1.64846	0.772251	1.09146	0.794791	1.4378
66.3	-3.7035	-2.89584	-1.51139	-4.70022	-1.0588	1.09146	1.40514	0.827447
66.4	-4.31386	-1.06478	-0.901041	-4.70022	-1.66916	1.09146	2.62585	0.217095
66.5	-1.2621	-1.06478	0.930014	-4.08986	-1.0588	0.481106	0.794791	0.217095
66.6	-1.87245	-1.67513	2.15072	-2.86916	-2.27951	0.481106	1.40514	0.827447
66.7	-1.87245	-2.89584	2.76107	-3.47951	-3.50021	0.481106	0.18444	0.217095
66.8	-0.651747	-2.28548	1.54037	-1.64846	-1.66916	1.70181	0.18444	-0.393256
66.9	-0.0413952	-1.67513	2.15072	-0.427755	-2.27951	1.09146	0.18444	-0.393256
67	-0.0413952	-1.06478	2.76107	0.792948	-3.50021	-0.129245	0.18444	-0.393256
67.1	-1.2621	-0.454429	2.15072	-2.25881	-2.88986	-0.129245	0.18444	-0.393256
67.2	-1.87245	-1.67513	1.54037	-2.25881	-2.88986	1.09146	1.40514	0.217095
67.3	-1.87245	-1.67513	1.54037	-4.08986	-1.66916	0.481106	2.01549	0.827447
67.4	-1.2621	-2.28548	2.76107	-3.47951	-1.0588	-0.739597	0.794791	0.217095
67.5	-1.87245	-1.06478	4.59212	-1.03811	-1.66916	-0.739597	0.18444	-1.00361
67.6	-0.0413952	-0.454429	3.37142	0.792948	-1.66916	-0.129245	0.18444	-0.393256
67.7	-0.0413952	-0.454429	3.98177	0.792948	-1.0588	-0.129245	0.18444	0.217095
67.8	0.568956	-1.06478	1.54037	0.182596	-1.0588	-0.739597	0.18444	0.217095
67.9	-0.0413952	-0.454429	-0.290689	-1.64846	0.772251	1.09146	0.794791	-0.393256
68	-0.0413952	-1.67513	-2.12174	-4.70022	0.772251	1.09146	0.794791	-0.393256
68.1	-0.0413952	-1.06478	-3.9528	-3.47951	-1.0588	1.09146	0.794791	-0.393256
68.2	-0.0413952	0.766274	-3.9528	0.792948	0.1619	0.481106	0.18444	-0.393256
68.3	-3.09315	1.37663	-2.7321	2.624	-0.448452	0.481106	0.18444	0.827447
68.4	-1.87245	0.766274	-3.9528	3.23435	-0.448452	-0.129245	0.18444	-1.61396
68.5	-0.0413952	0.155922	-0.290689	3.84471	-2.27951	-1.34995	0.794791	-1.00361
68.6	-1.2621	0.766274	0.930014	2.624	-3.50021	0.481106	0.18444	-0.393256
68.7	-1.87245	1.37663	0.319662	2.01365	-3.50021	0.481106	1.40514	-1.00361
68.8	-0.0413952	2.59733	1.54037	3.84471	-2.27951	1.09146	0.18444	-2.22431
68.9	-0.0413952	1.37663	1.54037	3.23435	-4.72091	0.481106	0.794791	1.4378
69	-0.0413952	0.766274	2.76107	3.84471	-5.94162	-0.129245	0.794791	1.4378
69.1	-0.651747	1.98698	2.76107	2.624	-2.88986	0.481106	-0.425912	-0.393256
69.2	-0.651747	1.98698	1.54037	2.624	-2.88986	0.481106	-1.03626	-2.22431
69.3	-1.2621	1.37663	2.76107	3.84471	-1.66916	0.481106	0.18444	-0.393256
69.4	0.568956	0.155922	2.15072	2.01365	-1.0588	-1.34995	-1.03626	0.217095
69.5	-0.651747	1.37663	0.319662	1.4033	-1.66916	-0.129245	-1.03626	-1.00361
69.6	-2.4828	1.37663	0.319662	-0.427755	-1.0588	0.481106	-0.425912	-1.00361
69.7	-2.4828	0.155922	1.54037	-1.64846	-0.448452	-0.739597	1.40514	0.217095
69.8	-1.87245	1.37663	2.15072	-0.427755	-1.0588	-0.129245	-1.03626	-1.00361
69.9	-3.09315	1.98698	0.319662	0.182596	-1.0588	-0.129245	-0.425912	-0.393256
70	-1.87245	-0.454429	0.319662	0.792948	-1.0588	-0.129245	0.18444	-1.00361
70.1	-0.0413952	0.155922	-2.7321	-1.03811	-1.66916	1.70181	0.18444	-1.00361
70.2	-0.0413952	0.766274	-3.9528	-2.25881	-1.0588	-0.129245	0.794791	-0.393256
70.3	-1.2621	0.155922	-1.51139	-0.427755	-1.0588	-0.739597	0.18444	-0.393256
70.4	-1.2621	0.766274	0.319662	1.4033	-0.448452	-0.129245	0.794791	-0.393256
70.5	-1.2621	0.766274	1.54037	1.4033	-0.448452	-1.34995	-0.425912	-1.00361
70.6	-1.2621	0.766274	0.319662	0.792948	0.772251	-0.129245	-0.425912	0.217095
70.7	-0.651747	1.37663	0.319662	2.01365	0.772251	0.481106	0.18444	1.4378
70.8	-1.87245	0.766274	1.54037	3.23435	0.1619	-1.34995	0.18444	0.217095
70.9	-2.4828	0.155922	0.319662	1.4033	-2.27951	-0.739597	0.794791	-0.393256
71	-3.09315	0.155922	-2.12174	3.84471	-2.27951	0.481106	0.794791	-0.393256
71.1	-2.4828	0.155922	-0.901041	3.23435	-1.0588	-0.129245	-0.425912	-1.61396
71.2	-1.87245	-0.454429	0.930014	4.45506	-1.66916	-0.129245	-0.425912	-1.00361
71.3	-3.7035	-0.454429	1.54037	1.4033	-1.0588	-0.129245	0.794791	0.217095
71.4	-4.92421	0.155922	0.930014	0.182596	-1.66916	-0.739597	1.40514	0.827447
71.5	-3.7035	0.155922	1.54037	-1.03811	-1.66916	0.481106	2.01549	1.4378
71.6	-4.92421	-0.454429	3.37142	1.4033	-0.448452	-0.129245	2.01549	0.827447
71.7	-6.14491	0.155922	3.37142	2.01365	-1.0588	-0.129245	2.62585	1.4378
71.8	-6.14491	0.155922	2.76107	2.624	-1.0588	-0.739597	2.62585	1.4378
71.9	-4.31386	-1.06478	3.98177	0.792948	-1.0588	-1.34995	3.2362	0.217095
72	-3.7035	-0.454429	1.54037	0.182596	-1.0588	-0.739597	2.01549	-2.22431
72.1	-3.09315	0.155922	2.76107	0.792948	0.1619	0.481106	2.62585	-1.00361
72.2	-4.31386	1.37663	2.15072	0.792948	-0.448452	-0.129245	0.794791	-1.00361
72.3	-5.53456	0.155922	0.930014	-1.03811	-1.66916	-0.739597	2.01549	0.217095
72.4	-3.09315	-0.454429	2.76107	-1.64846	-1.0588	-0.739597	2.62585	0.217095
72.5	-2.4828	-1.06478	3.98177	-1.03811	0.1619	-0.739597	2.01549	-1.00361
72.6	-3.7035	0.155922	2.15072	-1.03811	-0.448452	-0.739597	2.01549	0.827447
72.7	-4.92421	1.37663	0.319662	-1.03811	0.1619	-1.34995	0.794791	0.217095
72.8	-3.7035	0.155922	0.319662	-1.03811	0.1619	-0.129245	1.40514	1.4378
72.9	-1.87245	0.155922	0.930014	0.182596	-1.0588	-0.129245	1.40514	1.4378
73	-2.4828	0.155922	0.930014	1.4033	0.772251	-1.9603	2.01549	0.217095
73.1	-3.7035	-0.454429	0.930014	2.624	-1.0588	-0.129245	0.794791	0.217095
73.2	-2.4828	0.155922	0.930014	-2.86916	-0.448452	-0.129245	0.794791	0.827447
73.3	-3.7035	0.155922	0.319662	-5.92092	-0.448452	-0.739597	0.794791	0.217095
73.4	-4.92421	1.37663	0.319662	-6.53127	0.1619	-0.129245	0.794791	-1.00361
73.5	-4.92421	-0.454429	-2.12174	-4.08986	0.772251	-0.129245	0.794791	0.217095
73.6	-4.92421	-0.454429	-3.34245	-3.47951	0.772251	-0.129245	1.40514	0.217095
73.7	-5.53456	0.155922	-3.9528	-2.86916	0.1619	-0.739597	0.794791	-1.61396
73.8	-2.4828	0.155922	-2.7321	-3.47951	0.1619	-0.739597	0.18444	-1.61396
73.9	-1.87245	0.766274	-2.7321	-1.64846	-1.66916	-0.129245	0.794791	-1.61396
74	-1.87245	0.155922	-3.9528	1.4033	-1.66916	-0.129245	0.18444	-1.00361
74.1	-3.09315	-0.454429	-2.7321	1.4033	-1.66916	-0.739597	0.18444	-1.61396
74.2	-2.4828	0.766274	-3.9528	-0.427755	-1.66916	-0.739597	0.18444	-2.22431
74.3	-0.651747	0.155922	-3.34245	-2.25881	-2.27951	-0.129245	-1.03626	-1.00361
74.4	-0.651747	-1.06478	-1.51139	-0.427755	-2.88986	-0.739597	-0.425912	-0.393256
74.5	-1.2621	-1.06478	-3.9528	-1.03811	-2.88986	-0.129245	0.18444	-1.61396
74.6	-0.0413952	0.155922	-5.78385	-2.25881	-5.33126	-0.739597	-1.03626	-1.61396
74.7	-1.2621	0.766274	-3.9528	-4.08986	-5.94162	-0.129245	0.794791	-2.22431
74.8	-1.2621	-0.454429	-3.34245	-2.25881	-5.33126	-0.129245	0.18444	-2.83466
74.9	-0.651747	-0.454429	-5.78385	-2.25881	-3.50021	-0.739597	1.40514	-3.44501
75	-0.651747	-0.454429	-4.56315	0.792948	-2.88986	0.481106	0.794791	-2.22431
75.1	-2.4828	0.155922	-2.7321	-1.03811	-2.88986	1.09146	0.794791	0.217095
75.2	-3.09315	0.766274	-3.9528	-1.03811	-2.27951	0.481106	0.794791	-0.393256
75.3	-3.7035	0.766274	-2.7321	-1.64846	-1.66916	0.481106	0.794791	-2.22431
75.4	-3.7035	0.155922	-3.34245	-2.86916	-1.66916	-0.129245	0.794791	-2.22431
75.5	-6.75526	0.155922	-1.51139	-1.64846	-1.0588	0.481106	2.01549	-1.00361
75.6	-6.75526	-0.454429	-2.12174	0.792948	-2.88986	0.481106	-0.425912	-2.83466
75.7	-7.97597	0.155922	-2.12174	2.01365	-5.33126	-0.129245	0.794791	-1.61396
75.8	-7.36561	0.766274	-2.12174	1.4033	-4.11056	-0.739597	0.18444	-1.61396
75.9	-5.53456	-0.454429	-2.12174	-4.08986	-2.27951	-0.739597	-0.425912	-2.22431
76	-4.92421	0.155922	-0.901041	-6.53127	-1.66916	0.481106	0.18444	-1.00361
76.1	-4.31386	0.155922	-0.901041	-3.47951	-2.27951	1.09146	0.18444	-0.393256
76.2	-5.53456	1.37663	-3.34245	-2.25881	-2.88986	-0.129245	0.794791	-1.00361
76.3	-4.92421	-1.06478	-3.34245	-1.03811	-1.0588	-1.34995	0.18444	0.827447
76.4	-3.7035	-1.67513	-0.901041	0.182596	-0.448452	-1.9603	0.18444	0.217095
76.5	-3.7035	-0.454429	-0.901041	0.792948	-2.27951	-0.129245	1.40514	0.217095
76.6	-4.31386	-0.454429	-1.51139	-1.03811	-1.66916	-0.129245	0.794791	-1.00361
76.7	-4.31386	-0.454429	-0.901041	-3.47951	-1.0588	0.481106	0.18444	0.217095
76.8	-2.4828	-0.454429	0.319662	-2.25881	0.772251	0.481106	0.18444	2.04815
76.9	-2.4828	-0.454429	-3.34245	-2.25881	0.772251	-0.129245	-1.03626	-0.393256
77	-5.53456	-0.454429	-3.9528	-2.86916	1.3826	-1.34995	0.794791	0.827447
77.1	-7.97597	0.155922	-3.34245	-1.64846	1.3826	-0.739597	1.40514	0.217095
77.2	-8.58632	-0.454429	0.319662	-0.427755	2.60331	-0.129245	0.18444	-0.393256
77.3	-7.36561	0.155922	1.54037	-0.427755	4.43436	-0.129245	0.18444	0.217095
77.4	-7.97597	-0.454429	0.319662	0.182596	3.21366	0.481106	0.794791	-1.00361
77.5	-7.36561	0.155922	-0.901041	0.792948	1.99295	0.481106	-1.03626	1.4378
77.6	-3.7035	0.155922	-2.12174	2.01365	2.60331	0.481106	-1.03626	2.6585
77.7	-5.53456	0.155922	-2.12174	3.84471	3.21366	0.481106	0.794791	2.04815
77.8	-6.75526	0.155922	-0.901041	4.45506	3.21366	-0.129245	1.40514	1.4378
77.9	-6.75526	1.37663	2.15072	3.84471	3.21366	-0.739597	0.18444	2.04815
78	-6.14491	0.766274	2.15072	2.624	1.99295	-1.34995	-0.425912	0.827447
78.1	-4.31386	0.155922	-0.901041	-0.427755	-0.448452	-0.739597	0.18444	0.217095
78.2	-1.2621	-1.06478	-2.7321	-1.03811	0.772251	-0.739597	0.18444	1.4378
78.3	0.568956	0.155922	-0.901041	-1.03811	0.1619	-0.129245	0.18444	1.4378
78.4	-0.0413952	-0.454429	0.319662	-2.25881	0.1619	-0.129245	0.18444	0.217095
78.5	-0.651747	0.155922	0.930014	-1.64846	-0.448452	-0.739597	0.794791	-1.00361
78.6	0.568956	0.155922	-0.290689	-1.03811	-1.0588	-1.9603	-1.03626	-1.61396
78.7	-0.0413952	0.155922	-2.12174	-4.70022	-1.66916	-0.739597	0.794791	-0.393256
78.8	-1.2621	0.155922	-2.12174	-2.86916	-3.50021	-0.739597	0.794791	0.217095
78.9	-0.651747	-0.454429	-0.901041	-2.86916	-4.11056	-1.9603	1.40514	0.217095
79	-1.2621	-0.454429	-2.12174	-2.25881	-3.50021	-1.34995	0.18444	-0.393256
79.1	-0.651747	0.155922	-2.12174	-2.86916	-1.66916	-1.34995	1.40514	-1.00361
79.2	-1.2621	0.155922	-2.7321	-4.70022	0.1619	-1.9603	0.18444	-1.00361
79.3	-1.87245	0.766274	-2.7321	-4.70022	1.3826	-1.34995	-0.425912	-1.00361
79.4	-1.87245	-0.454429	-2.12174	-4.70022	1.3826	-1.9603	-0.425912	-1.00361
79.5	-1.87245	-0.454429	-3.34245	-7.75197	0.1619	-2.57065	0.794791	-1.61396
79.6	-1.87245	0.766274	-2.12174	-8.97268	-0.448452	-3.181	0.794791	0.217095
79.7	-1.87245	1.37663	-0.901041	-7.14162	0.772251	-0.739597	0.18444	-0.393256
79.8	-3.09315	-1.06478	-0.901041	-4.08986	1.99295	-3.181	0.18444	0.827447
79.9	-3.09315	0.155922	-2.7321	-2.86916	1.3826	-1.34995	0.794791	0.217095
80	-2.4828	-0.454429	0.319662	-1.64846	0.772251	-0.739597	1.40514	-0.393256
80.1	-1.87245	1.37663	0.319662	-2.86916	0.772251	-1.34995	1.40514	-2.22431
80.2	-2.4828	0.766274	-0.901041	-1.64846	0.1619	-1.34995	1.40514	0.217095
80.3	-2.4828	1.37663	-0.290689	-5.92092	0.772251	-0.739597	1.40514	0.217095
80.4	-3.7035	-0.454429	-0.290689	-8.36233	1.99295	-0.739597	0.18444	0.827447
80.5	-1.2621	-1.06478	-2.7321	-8.97268	3.21366	-1.9603	2.01549	1.4378
80.6	-0.0413952	-0.454429	-1.51139	-7.75197	3.82401	-1.34995	1.40514	0.217095
80.7	-0.651747	0.155922	0.930014	-2.25881	3.82401	-0.129245	2.01549	-1.00361
80.8	-1.2621	0.155922	1.54037	-2.25881	2.60331	-1.34995	1.40514	-0.393256
80.9	-2.4828	-0.454429	0.930014	-1.03811	2.60331	-1.9603	1.40514	0.827447
81	-1.87245	-0.454429	1.54037	-1.64846	3.21366	0.481106	1.40514	0.827447
81.1	-0.0413952	-1.06478	-0.901041	-0.427755	3.21366	-0.739597	1.40514	2.04815
81.2	-0.651747	0.155922	-2.12174	0.182596	3.21366	-1.9603	2.62585	-0.393256
81.3	-0.651747	0.155922	-0.290689	-0.427755	1.3826	-1.34995	1.40514	-1.00361
81.4	1.17931	0.155922	1.54037	-1.03811	1.3826	-0.129245	0.18444	-1.00361
81.5	0.568956	-1.67513	0.319662	-0.427755	1.3826	0.481106	0.18444	-1.61396
81.6	-1.2621	-1.67513	0.319662	0.182596	0.1619	-0.129245	2.01549	-0.393256
81.7	-0.651747	-1.06478	-0.901041	-1.64846	0.772251	1.09146	1.40514	0.217095
81.8	-0.651747	-0.454429	-0.901041	-2.25881	0.1619	0.481106	1.40514	-1.00361
81.9	-0.0413952	-1.67513	0.319662	-1.03811	-0.448452	2.31216	1.40514	-1.00361
82	1.78966	-0.454429	-2.12174	0.182596	-0.448452	1.09146	2.01549	-0.393256
82.1	1.17931	0.155922	-0.901041	-0.427755	-1.0588	1.09146	2.01549	1.4378
82.2	0.568956	-0.454429	0.319662	0.182596	-2.27951	1.09146	2.01549	0.827447
82.3	-0.0413952	0.155922	-0.901041	-1.03811	-2.27951	0.481106	0.794791	-0.393256
82.4	0.568956	-1.06478	-0.901041	0.182596	-0.448452	0.481106	0.794791	0.827447
82.5	0.568956	0.155922	-0.290689	-0.427755	-0.448452	1.70181	0.18444	2.04815
82.6	-0.0413952	-1.67513	0.930014	-1.03811	-0.448452	0.481106	1.40514	0.827447
82.7	-1.2621	0.155922	0.930014	-1.64846	-0.448452	-0.129245	1.40514	0.827447
82.8	-0.0413952	0.155922	-1.51139	0.182596	-0.448452	1.70181	2.01549	1.4378
82.9	-0.651747	-3.50619	-4.56315	0.182596	0.772251	1.09146	2.01549	0.217095
83	-1.2621	-2.28548	-2.7321	-2.25881	-1.0588	0.481106	0.18444	-0.393256
83.1	-0.0413952	-1.67513	0.930014	-2.25881	-2.27951	1.70181	0.18444	-1.00361
83.2	-0.651747	-2.28548	0.319662	0.792948	-4.11056	0.481106	0.18444	0.217095
83.3	-0.0413952	-1.06478	0.319662	2.01365	-2.27951	-0.129245	0.794791	-0.393256
83.4	-0.0413952	-0.454429	2.76107	2.624	-1.66916	1.09146	0.18444	-1.00361
83.5	-1.87245	-1.06478	3.37142	2.01365	-0.448452	1.09146	0.18444	-2.22431
83.6	-0.651747	-1.06478	2.76107	0.182596	0.1619	1.70181	-0.425912	-1.00361
83.7	0.568956	-0.454429	2.15072	-0.427755	0.772251	-0.129245	-1.64662	-1.00361
83.8	-0.0413952	-1.67513	0.930014	-2.25881	0.1619	-0.739597	-1.64662	-0.393256
83.9	-0.0413952	-1.06478	-1.51139	-1.64846	-3.50021	-1.34995	0.18444	-0.393256
84	1.17931	-1.06478	-1.51139	0.792948	-0.448452	-0.129245	0.794791	0.217095
84.1	0.568956	-1.67513	-0.290689	3.23435	0.772251	1.09146	-1.03626	0.827447
84.2	0.568956	-0.454429	4.59212	2.624	0.1619	0.481106	-1.03626	0.217095
84.3	-0.0413952	-1.06478	3.37142	3.23435	-0.448452	1.09146	-1.03626	-1.00361
84.4	-0.0413952	-0.454429	0.319662	3.23435	0.772251	0.481106	0.18444	-0.393256
84.5	-0.0413952	0.155922	-0.901041	1.4033	-0.448452	-0.129245	-0.425912	-0.393256
84.6	0.568956	0.155922	-2.7321	0.792948	-2.27951	-0.739597	-0.425912	0.217095
84.7	0.568956	-2.28548	-3.9528	1.4033	-1.0588	-0.129245	0.18444	0.217095
84.8	-0.651747	-0.454429	-2.12174	-0.427755	-1.66916	1.09146	-0.425912	1.4378
84.9	-0.651747	0.766274	-0.901041	-0.427755	-1.0588	-0.129245	-0.425912	2.04815
85	-0.651747	1.98698	-0.290689	2.01365	-1.0588	-0.129245	-0.425912	-0.393256
85.1	-0.651747	1.37663	0.319662	4.45506	-1.0588	-0.129245	-1.03626	-1.00361
85.2	-0.651747	0.766274	1.54037	4.45506	-1.0588	-0.129245	-0.425912	0.827447
85.3	-0.0413952	1.98698	0.930014	2.624	-1.0588	-0.129245	-1.03626	0.827447
85.4	0.568956	0.766274	-0.901041	3.23435	-1.66916	1.09146	-1.03626	1.4378
85.5	-0.0413952	2.59733	-2.7321	3.23435	-3.50021	0.481106	0.794791	2.04815
85.6	0.568956	1.37663	-0.901041	3.23435	-4.11056	-1.34995	-0.425912	0.217095
85.7	0.568956	0.155922	-0.290689	3.23435	-3.50021	0.481106	-1.64662	0.217095
85.8	-0.0413952	1.37663	0.930014	3.23435	-1.66916	1.09146	-0.425912	-0.393256
85.9	-1.2621	1.98698	1.54037	2.01365	-1.0588	0.481106	-1.03626	-1.00361
86	-0.651747	1.37663	1.54037	3.23435	-1.66916	1.09146	-2.25697	0.217095
86.1	-1.2621	0.766274	1.54037	3.23435	-1.66916	-0.129245	-1.03626	0.217095
86.2	1.17931	1.37663	0.319662	1.4033	-2.88986	-0.129245	-2.25697	-0.393256
86.3	-0.0413952	1.37663	-0.290689	2.624	-1.66916	0.481106	-0.425912	-1.61396
86.4	-0.0413952	0.155922	-0.290689	3.23435	0.1619	-0.129245	-1.03626	-1.00361
86.5	0.568956	-1.06478	-0.901041	2.624	-0.448452	-0.739597	-1.64662	-1.00361
86.6	0.568956	0.155922	2.15072	1.4033	-2.27951	0.481106	-1.64662	-1.00361
86.7	0.568956	0.155922	0.930014	2.624	-2.27951	0.481106	-1.64662	-1.00361
86.8	-0.0413952	1.37663	0.319662	3.23435	-1.0588	0.481106	0.18444	-0.393256
86.9	-0.0413952	0.766274	-0.901041	2.624	-1.66916	-1.34995	-0.425912	0.217095
87	0.568956	0.766274	-0.290689	3.84471	-2.88986	-0.739597	-0.425912	-0.393256
87.1	0.568956	0.766274	-0.901041	3.84471	-4.72091	0.481106	0.18444	-1.00361
87.2	-0.0413952	0.766274	0.319662	3.84471	-3.50021	-0.129245	-0.425912	-0.393256
87.3	-0.651747	0.155922	-1.51139	2.01365	-2.27951	-0.129245	-1.03626	0.217095
87.4	-0.651747	0.766274	-0.901041	3.84471	-1.0588	0.481106	-0.425912	0.827447
87.5	-0.0413952	0.766274	0.930014	4.45506	-1.0588	-0.739597	0.18444	1.4378
87.6	0.568956	-0.454429	-0.901041	3.84471	-2.27951	-0.739597	1.40514	1.4378
87.7	-0.651747	-0.454429	0.319662	3.23435	-2.27951	-0.129245	0.18444	2.04815
87.8	-0.651747	0.766274	0.319662	4.45506	-1.0588	-0.129245	-1.64662	-0.393256
87.9	-0.651747	0.766274	1.54037	4.45506	-1.0588	0.481106	-1.64662	0.217095
88	-0.651747	-0.454429	2.15072	2.01365	-2.88986	0.481106	0.794791	2.04815
88.1	0.568956	-0.454429	0.930014	3.84471	-1.0588	-0.129245	0.794791	1.4378
88.2	-0.0413952	0.155922	1.54037	4.45506	-0.448452	-0.739597	0.18444	-0.393256
88.3	-0.651747	-0.454429	0.319662	5.67576	-0.448452	-0.129245	2.01549	-0.393256
88.4	-0.0413952	-0.454429	-1.51139	5.06541	-1.0588	-0.129245	0.18444	-1.00361
88.5	0.568956	-0.454429	-0.901041	6.28611	-0.448452	-1.34995	0.794791	1.4378
88.6	0.568956	0.155922	0.319662	6.28611	0.772251	-0.739597	2.62585	0.217095
88.7	1.17931	0.155922	0.930014	5.67576	0.772251	-0.129245	0.794791	-2.83466
88.8	1.17931	0.766274	-0.901041	5.67576	0.1619	-0.129245	0.794791	-2.22431
88.9	0.568956	1.37663	-0.901041	5.67576	-2.88986	-1.34995	1.40514	-0.393256
89	-1.87245	1.37663	-2.12174	6.28611	-2.88986	0.481106	2.01549	-1.61396
89.1	-0.0413952	-1.06478	-2.7321	6.28611	-1.0588	-0.129245	2.62585	-0.393256
89.2	0.568956	0.155922	-4.56315	5.06541	-1.66916	-0.129245	2.62585	-1.00361
89.3	0.568956	0.766274	-2.12174	5.06541	-1.66916	-0.739597	1.40514	-0.393256
89.4	-0.651747	-0.454429	-0.290689	5.67576	-1.66916	-0.739597	0.794791	-1.00361
89.5	-0.0413952	0.155922	0.319662	5.06541	-2.27951	-0.129245	0.794791	0.217095
89.6	-0.651747	0.155922	-0.290689	4.45506	-1.66916	0.481106	0.18444	-0.393256
89.7	0.568956	0.766274	0.319662	5.06541	-2.27951	-0.739597	0.18444	-1.00361
89.8	-0.651747	0.155922	-0.901041	5.06541	-2.88986	-1.34995	2.01549	0.217095
89.9	-0.0413952	0.155922	-0.901041	3.23435	-0.448452	-0.739597	2.01549	-0.393256
90	1.17931	-0.454429	0.930014	2.624	0.772251	-0.739597	1.40514	0.217095
90.1	0.568956	0.155922	2.15072	2.01365	2.60331	0.481106	0.794791	-0.393256
90.2	0.568956	0.155922	0.319662	3.23435	3.82401	0.481106	0.794791	-1.61396
90.3	-0.0413952	0.766274	-0.290689	3.23435	1.99295	-1.34995	0.794791	-1.00361
90.4	-0.651747	-0.454429	0.319662	3.23435	0.772251	-1.9603	0.794791	0.827447
90.5	0.568956	0.155922	0.319662	3.23435	0.772251	-0.739597	-0.425912	-1.00361
90.6	0.568956	0.155922	0.930014	3.84471	0.772251	0.481106	1.40514	-1.61396
90.7	-1.87245	0.155922	0.930014	4.45506	1.99295	1.09146	1.40514	-2.83466
90.8	-1.87245	0.155922	0.930014	4.45506	1.3826	-0.739597	1.40514	-2.83466
90.9	-0.0413952	0.766274	0.930014	5.06541	-0.448452	-0.129245	0.794791	-0.393256
91	-0.0413952	0.155922	0.930014	3.84471	-1.66916	-0.129245	0.18444	-2.83466
91.1	-0.0413952	0.155922	0.319662	2.624	-2.27951	0.481106	0.794791	-3.44501
91.2	0.568956	0.766274	0.319662	2.624	-1.0588	-0.129245	1.40514	-2.83466
91.3	-0.0413952	0.155922	0.930014	2.624	-2.27951	-0.739597	0.18444	-1.61396
91.4	-0.0413952	0.766274	1.54037	1.4033	-2.27951	-1.34995	0.794791	-2.83466
91.5	-0.0413952	0.155922	0.930014	3.23435	-1.66916	-0.739597	0.794791	-4.05537
91.6	-0.651747	0.766274	1.54037	3.23435	-0.448452	-0.739597	1.40514	-1.00361
91.7	-0.651747	1.37663	-0.290689	3.84471	0.1619	-0.129245	-0.425912	-1.61396
91.8	-0.0413952	0.766274	0.930014	2.01365	0.772251	-1.34995	-0.425912	-1.00361
91.9	-0.0413952	-0.454429	0.319662	1.4033	-0.448452	-0.129245	0.794791	-1.00361
92	0.568956	-1.06478	-0.901041	2.01365	-0.448452	-0.739597	2.62585	-1.61396
92.1	-0.651747	-1.06478	-0.901041	3.84471	1.3826	0.481106	0.794791	-1.61396
92.2	-0.0413952	-1.06478	-0.901041	4.45506	2.60331	-0.129245	-0.425912	-2.22431
92.3	-0.651747	-0.454429	0.930014	3.84471	1.99295	1.09146	-1.64662	-1.00361
92.4	-1.2621	0.155922	0.930014	1.4033	1.99295	0.481106	0.18444	-1.00361
92.5	-1.2621	0.155922	0.319662	-1.64846	1.99295	-0.129245	1.40514	-1.00361
92.6	-1.2621	-0.454429	-1.51139	2.01365	1.99295	-0.129245	0.18444	-0.393256
92.7	-0.651747	0.155922	0.319662	2.624	1.99295	-0.129245	0.18444	1.4378
92.8	-0.0413952	-0.454429	0.930014	2.624	2.60331	0.481106	-1.03626	0.217095
92.9	-0.651747	0.766274	0.319662	3.23435	2.60331	0.481106	0.18444	-1.61396
93	-0.0413952	-1.06478	-0.901041	3.84471	3.21366	-0.129245	0.794791	-0.393256
93.1	-0.0413952	-0.454429	0.319662	3.84471	3.21366	-0.129245	0.794791	1.4378
93.2	-0.0413952	-0.454429	1.54037	4.45506	1.3826	-0.129245	0.794791	2.04815
93.3	0.568956	0.155922	1.54037	1.4033	1.3826	0.481106	0.18444	0.827447
93.4	-0.0413952	0.155922	0.930014	-1.64846	2.60331	1.09146	0.18444	1.4378
93.5	-0.0413952	0.155922	0.930014	-5.92092	2.60331	-0.129245	-0.425912	0.217095
93.6	1.17931	0.155922	-0.290689	-4.08986	3.82401	0.481106	0.18444	0.827447
93.7	0.568956	0.155922	0.319662	-3.47951	3.21366	-0.129245	0.18444	0.827447
93.8	0.568956	-1.06478	-2.7321	-1.64846	4.43436	-1.34995	-0.425912	1.4378
93.9	-0.0413952	-1.67513	-3.9528	0.792948	5.04471	-0.739597	0.18444	0.217095
94	-0.0413952	-0.454429	-0.290689	3.23435	5.65506	-0.129245	-0.425912	2.04815
94.1	-1.2621	-0.454429	-0.901041	2.01365	4.43436	-0.129245	1.40514	0.827447
94.2	-1.87245	0.155922	-1.51139	-1.64846	3.21366	-0.739597	0.794791	0.827447
94.3	-3.7035	-1.06478	0.930014	-3.47951	4.43436	-0.739597	0.18444	0.827447
94.4	-5.53456	-1.06478	0.319662	-4.70022	5.65506	-0.129245	2.01549	1.4378
94.5	-3.7035	-1.06478	-0.290689	-5.92092	5.04471	-0.739597	0.794791	0.827447
94.6	-1.87245	-1.06478	0.930014	-5.31057	3.82401	-0.739597	-1.03626	0.827447
94.7	-3.09315	-0.454429	1.54037	-3.47951	3.82401	-0.129245	0.18444	1.4378
94.8	-4.31386	0.155922	2.15072	-2.25881	3.21366	-0.739597	2.01549	0.827447
94.9	-3.7035	-1.06478	0.930014	-1.64846	3.82401	-1.34995	1.40514	0.827447
95	-4.31386	-0.454429	0.930014	0.182596	3.82401	-0.739597	0.794791	2.04815
95.1	-4.31386	-0.454429	2.76107	2.01365	3.21366	-0.739597	1.40514	0.827447
95.2	-3.09315	0.155922	2.76107	0.182596	3.21366	-0.739597	1.40514	0.217095
95.3	-4.31386	0.155922	2.15072	-1.03811	4.43436	-1.34995	1.40514	0.217095
95.4	-7.36561	-0.454429	-0.290689	-2.25881	4.43436	-0.739597	0.794791	-0.393256
95.5	-7.36561	-0.454429	0.319662	-1.03811	3.82401	-0.129245	0.794791	0.827447
95.6	-6.75526	-0.454429	-0.290689	0.792948	2.60331	-1.34995	0.794791	-0.393256
95.7	-6.75526	-1.67513	0.930014	1.4033	1.99295	-0.739597	0.794791	0.827447
95.8	-6.14491	-1.06478	1.54037	0.792948	1.99295	-0.739597	1.40514	0.217095
95.9	-4.92421	-1.06478	0.930014	3.23435	1.99295	-0.739597	0.794791	-1.00361
96	-2.4828	0.155922	0.319662	3.84471	3.82401	-1.34995	0.794791	-2.22431
96.1	-3.09315	-0.454429	0.930014	2.624	3.21366	-1.9603	2.01549	-0.393256
96.2	-4.92421	-0.454429	0.930014	1.4033	4.43436	-1.9603	0.794791	0.217095
96.3	-5.53456	1.37663	-0.290689	0.792948	2.60331	-1.9603	0.794791	0.217095
96.4	-4.92421	0.155922	0.319662	0.182596	1.3826	-1.34995	2.01549	2.04815
96.5	-6.14491	0.155922	0.930014	2.624	-0.448452	-1.9603	1.40514	0.217095
96.6	-5.53456	-0.454429	0.319662	3.84471	0.772251	-1.9603	0.794791	0.827447
96.7	-3.09315	-0.454429	-0.901041	3.23435	0.1619	-1.34995	0.794791	0.217095
96.8	-2.4828	0.766274	-2.7321	2.01365	-0.448452	-1.9603	0.794791	-0.393256
96.9	-1.2621	1.37663	-2.12174	1.4033	1.3826	-0.739597	0.794791	-1.61396
97	-1.87245	0.766274	-0.901041	0.792948	2.60331	0.481106	-1.03626	-0.393256
97.1	-1.2621	0.155922	-0.290689	-2.25881	1.99295	-1.34995	1.40514	0.217095
97.2	-0.651747	0.155922	-0.290689	0.792948	1.3826	-1.9603	0.794791	0.827447
97.3	0.568956	0.766274	-0.290689	2.624	1.3826	-1.9603	2.01549	-1.61396
97.4	-0.0413952	0.766274	-3.9528	2.01365	1.99295	-0.129245	1.40514	-1.61396
97.5	-0.0413952	0.766274	-2.7321	-0.427755	3.21366	-0.129245	0.794791	-0.393256
97.6	-1.2621	0.766274	-1.51139	-1.64846	3.21366	-0.739597	0.18444	1.4378
97.7	-0.651747	0.766274	-0.901041	-2.86916	1.99295	0.481106	0.794791	0.217095
97.8	0.568956	0.155922	-0.290689	-2.86916	1.99295	-0.739597	2.01549	0.217095
97.9	-0.651747	0.155922	-0.901041	-2.86916	3.21366	-1.9603	0.794791	2.04815
98	0.568956	0.155922	1.54037	-2.86916	2.60331	-0.739597	1.40514	1.4378
98.1	1.78966	0.155922	0.930014	0.792948	1.99295	0.481106	2.01549	0.827447
98.2	0.568956	-0.454429	-0.290689	0.182596	3.82401	0.481106	2.01549	0.217095
98.3	-0.651747	-0.454429	-1.51139	0.792948	3.82401	1.09146	1.40514	-1.00361
98.4	0.568956	-0.454429	-0.901041	1.4033	3.82401	1.09146	0.18444	1.4378
98.5	1.78966	-1.06478	-0.290689	-1.03811	3.21366	0.481106	1.40514	1.4378
98.6	0.568956	-1.67513	-0.290689	-2.86916	1.3826	1.09146	2.62585	-1.00361
98.7	1.78966	-1.06478	-0.901041	-1.03811	1.3826	2.31216	2.01549	-0.393256
98.8	2.40001	0.766274	0.319662	-1.03811	1.3826	1.70181	1.40514	-1.00361
98.9	3.01036	-1.06478	-0.290689	-1.03811	0.1619	1.70181	2.01549	-1.00361
99	2.40001	-0.454429	-2.12174	-1.03811	0.1619	1.70181	1.40514	-0.393256
99.1	3.01036	-2.28548	1.54037	-1.03811	-1.0588	1.09146	0.794791	-1.00361
99.2	1.17931	-1.06478	0.319662	-1.03811	-4.11056	0.481106	0.794791	-1.61396
99.3	1.17931	0.155922	0.319662	-1.03811	-2.88986	0.481106	1.40514	-1.61396
99.4	2.40001	-0.454429	2.15072	-1.03811	-1.0588	1.09146	0.794791	0.217095
99.5	3.01036	-1.06478	1.54037	-1.64846	-1.0588	1.70181	-0.425912	1.4378
99.6	2.40001	-1.67513	-0.901041	-3.47951	-1.0588	0.481106	0.794791	2.04815
99.7	1.17931	-2.28548	0.930014	-3.47951	0.1619	-0.129245	-1.03626	0.827447
99.8	1.17931	-1.06478	0.319662	-1.03811	0.1619	0.481106	-1.64662	-0.393256
99.9	1.17931	-1.06478	0.930014	1.4033	-2.27951	1.09146	-1.03626	1.4378
100	1.17931	-1.67513	1.54037	-1.64846	-1.0588	0.481106	-1.03626	1.4378
100.1	1.17931	-2.89584	2.76107	-2.25881	1.3826	-0.129245	-0.425912	-0.393256
100.2	-0.651747	-2.28548	2.76107	-2.25881	1.99295	1.70181	-0.425912	-1.61396
100.3	1.78966	-1.67513	2.15072	-2.25881	-1.0588	1.70181	-1.03626	-2.22431
100.4	1.78966	-1.06478	0.930014	-0.427755	-2.88986	1.09146	-1.64662	-1.61396
100.5	0.568956	-1.06478	1.54037	0.792948	-1.0588	0.481106	-0.425912	-1.61396
100.6	-0.651747	0.155922	1.54037	0.182596	-0.448452	-0.129245	0.794791	-0.393256
100.7	-0.0413952	-0.454429	3.37142	-1.03811	0.772251	-0.129245	0.794791	0.827447
100.8	-0.0413952	0.155922	3.37142	-2.86916	0.1619	-0.129245	-0.425912	1.4378
100.9	0.568956	-0.454429	3.37142	-2.86916	0.1619	0.481106	0.794791	0.217095
101	1.17931	-1.67513	3.37142	-0.427755	0.1619	0.481106	-0.425912	-1.00361
101.1	0.568956	1.37663	2.76107	-1.64846	0.772251	1.09146	-1.03626	-1.00361
101.2	1.17931	0.155922	2.15072	0.182596	0.1619	-0.129245	-0.425912	-0.393256
101.3	1.17931	-1.06478	2.76107	0.182596	-0.448452	-0.129245	0.18444	-0.393256
101.4	1.17931	-1.67513	2.15072	-2.25881	1.3826	0.481106	0.18444	0.217095
101.5	-0.0413952	0.766274	1.54037	-1.64846	1.3826	-0.739597	0.794791	0.217095
101.6	0.568956	0.155922	1.54037	-1.64846	0.1619	-0.739597	0.794791	0.217095
101.7	1.17931	1.98698	2.15072	-1.64846	-1.0588	-0.739597	0.18444	0.827447
101.8	1.17931	0.766274	2.76107	-2.86916	0.772251	-0.129245	-0.425912	1.4378
101.9	1.17931	1.37663	0.319662	-2.86916	1.3826	-0.129245	-0.425912	2.6585
102	0.568956	1.98698	-0.901041	-2.86916	1.99295	1.70181	-0.425912	1.4378
102.1	-0.651747	1.37663	-0.290689	-3.47951	1.99295	-0.129245	-1.03626	0.827447
102.2	-0.651747	1.37663	1.54037	-1.64846	-1.66916	-0.129245	-1.03626	0.217095
102.3	0.568956	1.37663	1.54037	-3.47951	-1.0588	-0.739597	0.18444	-1.61396
102.4	1.78966	1.98698	-0.901041	-4.08986	-0.448452	-0.129245	-2.25697	0.217095
102.5	1.78966	1.37663	-3.34245	-2.25881	-0.448452	0.481106	-1.03626	-1.00361
102.6	1.78966	1.37663	-1.51139	-1.64846	-0.448452	0.481106	-2.86732	-1.00361
102.7	2.40001	0.155922	-0.290689	-0.427755	-1.0588	1.09146	-3.47767	0.217095
102.8	1.17931	1.37663	0.930014	1.4033	-1.0588	0.481106	-4.08802	-0.393256
102.9	1.17931	1.37663	-0.901041	-2.25881	1.3826	-0.129245	-2.25697	-1.00361
103	2.40001	1.37663	-3.34245	-3.47951	1.3826	-0.129245	-1.64662	0.217095
103.1	2.40001	1.98698	-5.1735	-2.25881	0.1619	-0.129245	-2.25697	0.827447
103.2	1.17931	0.766274	-5.78385	-2.25881	-1.66916	-1.34995	-2.86732	0.827447
103.3	1.17931	0.766274	-5.78385	-2.25881	-0.448452	-0.129245	-2.86732	-0.393256
103.4	0.568956	0.155922	-3.34245	-1.64846	0.1619	0.481106	-2.25697	-2.22431
103.5	1.17931	0.155922	-0.901041	-2.86916	-1.0588	0.481106	-1.03626	-2.22431
103.6	0.568956	0.155922	-0.290689	-3.47951	-0.448452	-0.739597	-1.64662	-1.00361
103.7	1.17931	0.155922	-0.290689	-1.64846	-0.448452	1.09146	-1.03626	0.217095
103.8	1.78966	-0.454429	0.930014	-2.86916	-2.27951	0.481106	-1.03626	0.217095
103.9	1.17931	0.155922	-0.290689	-1.64846	-1.66916	-1.34995	-1.64662	0.217095
104	1.78966	1.37663	-0.901041	-2.25881	-1.66916	-0.129245	-1.03626	-1.00361
104.1	1.17931	0.766274	-0.290689	-2.25881	-1.0588	-0.129245	-0.425912	-1.00361
104.2	1.17931	0.766274	0.930014	0.182596	1.3826	-0.129245	-1.03626	-1.61396
104.3	1.17931	-0.454429	-0.290689	0.792948	1.99295	-0.129245	0.18444	-2.22431
104.4	1.17931	-0.454429	-3.9528	0.182596	0.772251	0.481106	0.18444	-1.00361
104.5	1.78966	0.766274	-4.56315	-0.427755	-0.448452	-0.129245	-2.25697	0.217095
104.6	1.78966	0.766274	-5.78385	-1.03811	-0.448452	-0.739597	-1.03626	-1.61396
104.7	1.17931	-0.454429	-5.1735	-5.92092	-1.66916	0.481106	0.18444	-1.00361
104.8	2.40001	-0.454429	-3.34245	-5.92092	-1.0588	0.481106	0.794791	-1.00361
104.9	1.78966	0.155922	-5.1735	-4.08986	-1.0588	1.09146	1.40514	-1.00361
105	-0.0413952	0.766274	-3.34245	-1.64846	-1.0588	0.481106	1.40514	-1.00361
105.1	0.568956	-0.454429	-0.901041	2.01365	0.1619	-0.739597	0.794791	-1.00361
105.2	1.78966	-1.06478	-0.901041	2.624	-0.448452	-0.739597	0.794791	-1.00361
105.3	2.40001	0.155922	-1.51139	3.23435	-1.0588	-1.34995	1.40514	-0.393256
105.4	1.78966	0.155922	-1.51139	3.84471	-1.66916	-0.739597	2.62585	-2.22431
105.5	0.568956	0.766274	-1.51139	3.23435	0.772251	0.481106	0.794791	-1.00361
105.6	0.568956	0.155922	-2.12174	3.23435	0.772251	-0.739597	0.18444	-1.00361
105.7	-0.651747	-0.454429	-2.7321	2.01365	-1.0588	-0.739597	0.794791	0.217095
105.8	1.17931	0.155922	-2.7321	2.624	-0.448452	-1.34995	1.40514	0.217095
105.9	0.568956	0.155922	-2.7321	5.06541	1.99295	-0.739597	0.18444	0.827447
106	0.568956	0.155922	-2.12174	3.84471	-0.448452	0.481106	0.794791	-0.393256
106.1	-0.0413952	-1.06478	-0.290689	2.01365	-2.27951	-0.129245	2.62585	-0.393256
106.2	-0.0413952	-0.454429	0.930014	1.4033	-2.27951	-0.129245	2.62585	0.217095
106.3	-0.0413952	-0.454429	0.319662	2.01365	0.1619	-0.739597	1.40514	-0.393256
106.4	1.17931	0.155922	0.319662	2.624	-1.66916	-0.739597	1.40514	-0.393256
106.5	-0.0413952	0.155922	2.15072	3.23435	-1.66916	-0.129245	1.40514	-1.00361
106.6	0.568956	0.155922	0.319662	2.01365	0.772251	-0.739597	1.40514	-1.00361
106.7	0.568956	0.766274	-0.290689	2.01365	1.3826	0.481106	1.40514	-1.00361
106.8	0.568956	1.37663	0.319662	-1.03811	1.3826	1.09146	0.794791	-2.22431
106.9	0.568956	0.155922	0.930014	-1.03811	1.3826	-0.129245	1.40514	-2.22431
107	0.568956	0.766274	-0.290689	2.01365	-0.448452	-1.9603	2.01549	-1.61396
107.1	0.568956	-0.454429	0.319662	2.01365	-1.66916	-1.34995	2.01549	-2.22431
107.2	1.78966	0.155922	3.37142	3.23435	-1.0588	0.481106	1.40514	-1.61396
107.3	-0.0413952	-0.454429	5.20247	3.23435	-2.27951	0.481106	1.40514	-2.83466
107.4	-0.651747	0.155922	3.98177	3.23435	-1.66916	0.481106	1.40514	-2.22431
107.5	-0.0413952	0.155922	0.319662	3.84471	-1.0588	-0.129245	0.794791	-2.22431
107.6	-0.0413952	0.155922	-0.901041	2.01365	-2.27951	-0.739597	0.794791	-2.83466
107.7	1.17931	0.155922	-2.12174	-0.427755	-1.0588	-0.129245	1.40514	-2.22431
107.8	1.17931	0.155922	-0.901041	-2.86916	-0.448452	-0.739597	-0.425912	-2.83466
107.9	1.17931	0.155922	-1.51139	-4.70022	-1.0588	-0.739597	-0.425912	-4.05537
108	0.568956	0.766274	-1.51139	-5.31057	-1.66916	-0.739597	-0.425912	-3.44501
108.1	0.568956	-1.67513	-1.51139	-4.08986	-2.27951	0.481106	-0.425912	-3.44501
108.2	0.568956	-0.454429	-2.7321	-2.25881	-2.27951	1.09146	0.794791	-2.22431
108.3	1.17931	0.155922	-3.9528	-0.427755	-1.0588	0.481106	-0.425912	-3.44501
108.4	1.17931	0.766274	-2.12174	-1.03811	-1.0588	0.481106	-1.03626	-1.61396
108.5	1.17931	0.155922	-0.290689	-0.427755	-2.88986	-0.129245	-1.03626	-1.00361
108.6	1.17931	0.766274	-1.51139	-1.64846	-2.88986	-0.129245	-1.03626	-1.61396
108.7	-0.0413952	0.155922	-2.12174	-2.86916	-2.88986	-0.129245	0.794791	-0.393256
108.8	0.568956	-1.67513	-2.12174	-1.03811	-1.66916	-0.739597	0.18444	-1.00361
108.9	-0.0413952	0.155922	-2.12174	0.182596	-1.0588	-0.739597	-0.425912	-1.61396
109	0.568956	0.155922	-3.34245	-3.47951	-2.27951	-0.739597	0.18444	-1.61396
109.1	0.568956	0.766274	-2.12174	-7.14162	-1.66916	0.481106	-1.64662	-1.61396
109.2	0.568956	0.155922	-0.901041	-7.75197	-1.66916	-0.129245	0.18444	-1.00361
109.3	1.17931	0.155922	0.319662	-3.47951	-0.448452	-0.739597	-2.25697	0.217095
109.4	0.568956	0.155922	0.319662	-2.25881	1.3826	-0.129245	-2.25697	0.827447
109.5	0.568956	-0.454429	0.930014	-1.03811	0.772251	0.481106	-1.03626	-0.393256
109.6	0.568956	0.155922	-1.51139	-1.64846	1.3826	-0.129245	-0.425912	-1.61396
109.7	0.568956	-0.454429	-3.34245	-3.47951	-0.448452	0.481106	-1.03626	-1.00361
109.8	0.568956	0.155922	-4.56315	-4.08986	-2.27951	-0.129245	0.18444	-1.61396
109.9	2.40001	-1.06478	-3.9528	-1.64846	-2.27951	-0.129245	-0.425912	0.827447
110	1.17931	-0.454429	-2.7321	-2.25881	0.1619	1.09146	-0.425912	0.217095
110.1	1.17931	-1.06478	-2.7321	-2.86916	1.99295	1.70181	0.18444	1.4378
110.2	-0.0413952	0.155922	-2.12174	-1.03811	0.1619	1.09146	0.18444	2.04815
110.3	0.568956	-0.454429	0.319662	-3.47951	1.99295	-0.739597	0.18444	2.04815
110.4	1.17931	-1.67513	1.54037	-4.08986	0.1619	-0.129245	-1.64662	2.04815
110.5	2.40001	-2.28548	0.930014	0.182596	0.1619	-0.129245	-0.425912	1.4378
110.6	1.78966	-1.06478	-1.51139	0.792948	0.1619	1.09146	-0.425912	2.6585
110.7	0.568956	-0.454429	-2.12174	0.792948	0.772251	0.481106	-1.03626	2.04815
110.8	0.568956	0.155922	-3.34245	2.01365	0.772251	-1.34995	-1.03626	1.4378
110.9	0.568956	0.155922	-4.56315	2.624	0.1619	-0.739597	-1.64662	1.4378
111	1.78966	0.155922	-4.56315	1.4033	-1.66916	-0.129245	-1.03626	0.827447
111.1	1.78966	0.155922	-1.51139	0.182596	-0.448452	-0.129245	-0.425912	1.4378
111.2	0.568956	1.37663	-1.51139	0.792948	-1.0588	-0.739597	-1.03626	0.827447
111.3	1.17931	0.766274	-0.901041	1.4033	-1.0588	-0.739597	0.18444	0.827447
111.4	0.568956	-0.454429	-3.34245	0.792948	0.1619	-0.129245	-1.03626	0.827447
111.5	1.17931	-0.454429	-2.12174	-0.427755	1.99295	-0.129245	-0.425912	0.217095
111.6	1.17931	-1.06478	-1.51139	0.182596	0.772251	-0.739597	-0.425912	1.4378
111.7	1.17931	0.155922	-1.51139	2.01365	-1.0588	-1.9603	-1.03626	1.4378
111.8	1.17931	1.37663	-2.7321	0.182596	0.772251	-1.9603	-1.03626	1.4378
111.9	0.568956	0.155922	-2.12174	-2.86916	0.772251	-0.129245	-1.64662	0.217095
112	1.17931	-1.06478	-0.901041	-2.25881	2.60331	-0.739597	-1.03626	1.4378
112.1	0.568956	0.155922	-2.12174	-0.427755	2.60331	-0.739597	-1.64662	0.827447
112.2	-0.0413952	-0.454429	-2.7321	2.01365	3.21366	-0.129245	-1.64662	2.04815
112.3	-0.0413952	0.155922	-0.290689	2.01365	1.99295	-0.739597	0.18444	0.827447
112.4	0.568956	0.155922	-1.51139	1.4033	1.99295	-1.34995	0.18444	-1.61396
112.5	-0.651747	0.155922	-2.12174	2.01365	1.99295	-1.9603	-1.03626	-0.393256
112.6	-0.0413952	0.155922	-2.12174	2.01365	0.772251	-1.34995	-1.64662	-0.393256
112.7	-0.651747	-0.454429	-4.56315	2.01365	-2.27951	-1.34995	-2.25697	-0.393256
112.8	-0.0413952	-0.454429	-5.1735	2.01365	-2.88986	-0.129245	-1.03626	0.827447
112.9	-0.651747	0.155922	-3.9528	2.01365	-2.27951	-1.9603	-0.425912	0.217095
113	-0.0413952	0.766274	-2.12174	1.4033	-1.66916	-1.9603	-0.425912	0.827447
113.1	-1.87245	0.155922	-2.12174	1.4033	-0.448452	-1.9603	-0.425912	0.217095
113.2	-1.2621	0.155922	-2.12174	1.4033	0.1619	-1.34995	0.18444	0.217095
113.3	-0.651747	1.37663	-0.290689	-1.03811	-0.448452	-0.739597	-0.425912	0.217095
113.4	-0.0413952	1.37663	-0.290689	-1.64846	-1.0588	-0.739597	0.18444	-0.393256
113.5	-0.651747	0.766274	-0.901041	-0.427755	-1.0588	-0.739597	0.18444	-1.00361
113.6	-1.87245	0.155922	-0.901041	0.792948	-1.66916	0.481106	0.18444	-0.393256
113.7	-0.0413952	0.766274	-2.7321	0.792948	-2.27951	-1.34995	-2.25697	1.4378
113.8	-0.0413952	0.155922	-1.51139	-2.25881	-1.66916	-0.739597	-1.03626	0.827447
113.9	0.568956	-1.06478	-0.901041	-3.47951	0.772251	-1.34995	0.18444	-1.61396
114	0.568956	-1.06478	0.930014	-4.08986	-0.448452	-1.34995	1.40514	-1.61396
114.1	-0.0413952	0.155922	0.319662	-6.53127	1.3826	-0.129245	0.18444	0.217095
114.2	0.568956	1.37663	0.930014	-5.92092	1.3826	-0.739597	-0.425912	0.827447
114.3	0.568956	0.766274	-0.290689	-2.86916	0.1619	-0.739597	-1.03626	0.827447
114.4	-0.0413952	0.155922	-0.901041	-4.08986	-0.448452	0.481106	-0.425912	-1.00361
114.5	1.17931	0.155922	-1.51139	-1.64846	0.1619	-1.34995	-1.03626	-0.393256
114.6	-0.651747	-1.06478	-0.901041	-1.03811	-0.448452	-1.34995	-1.64662	-0.393256
114.7	1.17931	0.155922	-0.290689	-1.64846	0.1619	-0.739597	-0.425912	0.827447
114.8	2.40001	0.155922	-0.290689	-1.64846	-0.448452	0.481106	-0.425912	1.4378
114.9	1.17931	-0.454429	-1.51139	-2.25881	0.772251	1.09146	0.18444	0.827447
115	-0.0413952	-1.06478	-0.901041	-1.03811	0.772251	1.09146	-0.425912	-1.00361
115.1	0.568956	-1.06478	0.319662	0.792948	0.1619	1.09146	-0.425912	-1.61396
115.2	1.78966	-0.454429	-0.290689	-0.427755	1.99295	1.09146	-1.03626	-1.61396
115.3	1.78966	-1.06478	-0.290689	-1.03811	0.772251	1.09146	-1.03626	-1.00361
115.4	3.01036	-1.06478	-0.290689	0.792948	2.60331	1.09146	0.18444	-2.83466
115.5	3.01036	-1.67513	-0.290689	-0.427755	1.3826	0.481106	0.18444	-1.00361
115.6	3.01036	-4.11654	-0.901041	-1.03811	-0.448452	1.70181	0.794791	-0.393256
115.7	3.01036	-3.50619	0.930014	-1.03811	-0.448452	0.481106	0.794791	-0.393256
115.8	3.01036	-2.89584	0.930014	-2.25881	0.772251	1.09146	1.40514	-0.393256
115.9	2.40001	-4.11654	-0.901041	-0.427755	0.772251	1.70181	2.01549	0.217095
116	1.17931	-4.11654	-1.51139	-0.427755	0.772251	1.09146	1.40514	0.217095
116.1	2.40001	-2.28548	-0.901041	-1.03811	1.3826	0.481106	1.40514	1.4378
116.2	3.01036	-2.89584	-2.7321	-1.03811	-0.448452	1.09146	1.40514	0.827447
116.3	2.40001	-2.28548	-2.7321	-1.03811	0.1619	1.70181	1.40514	-0.393256
116.4	3.01036	-1.06478	-0.901041	0.792948	3.82401	1.09146	1.40514	0.217095
116.5	2.40001	-2.28548	2.15072	2.624	1.3826	0.481106	2.01549	0.217095
116.6	2.40001	-2.89584	2.76107	2.01365	-0.448452	1.09146	2.62585	0.827447
116.7	1.78966	-1.67513	3.98177	3.23435	0.772251	1.70181	3.2362	0.217095
116.8	2.40001	-1.67513	4.59212	3.23435	0.1619	1.70181	3.2362	0.827447
116.9	2.40001	-1.06478	2.76107	2.624	1.3826	1.70181	2.01549	-0.393256
117	2.40001	-0.454429	3.98177	3.23435	1.99295	0.481106	0.794791	-0.393256
117.1	2.40001	-2.28548	2.76107	2.01365	1.99295	1.09146	-0.425912	-0.393256
117.2	0.568956	-0.454429	3.37142	2.624	1.3826	1.09146	1.40514	-0.393256
117.3	2.40001	-0.454429	2.76107	3.23435	0.1619	0.481106	0.794791	-0.393256
117.4	1.78966	-1.67513	2.76107	3.84471	0.1619	0.481106	0.794791	0.217095
117.5	1.78966	0.155922	1.54037	2.624	0.772251	0.481106	0.18444	0.217095
117.6	1.78966	-0.454429	2.15072	1.4033	1.3826	1.09146	0.18444	-0.393256
117.7	1.78966	-1.06478	2.15072	2.624	1.3826	-0.129245	1.40514	-1.00361
117.8	0.568956	0.155922	4.59212	1.4033	0.1619	-0.129245	0.794791	-1.00361
117.9	1.78966	-0.454429	4.59212	0.792948	0.772251	-0.129245	0.794791	-1.00361
118	1.17931	-2.28548	5.20247	1.4033	0.1619	-0.129245	0.18444	0.217095
118.1	1.78966	-1.67513	5.81283	0.792948	0.1619	1.09146	-0.425912	1.4378
118.2	1.78966	0.766274	6.42318	2.01365	0.1619	-0.129245	-0.425912	1.4378
118.3	1.17931	2.59733	3.98177	1.4033	-1.66916	-0.129245	0.18444	2.6585
118.4	1.17931	1.37663	2.15072	1.4033	-2.27951	-0.739597	0.794791	0.827447
118.5	1.78966	0.155922	1.54037	0.792948	-2.27951	-0.739597	1.40514	0.217095
118.6	0.568956	0.766274	-0.290689	2.01365	-1.66916	-0.129245	0.18444	0.827447
118.7	1.17931	1.37663	-2.7321	2.624	-1.66916	1.09146	-0.425912	2.04815
118.8	1.78966	1.98698	-3.9528	2.624	-2.27951	-0.739597	-0.425912	2.6585
118.9	1.17931	1.37663	-3.9528	0.182596	-3.50021	-1.34995	-0.425912	3.26885
119	2.40001	0.155922	-1.51139	-2.25881	-4.11056	-0.739597	-0.425912	1.4378
119.1	1.78966	0.155922	-3.34245	-3.47951	-2.27951	0.481106	-0.425912	0.827447
119.2	1.17931	0.766274	-1.51139	-4.08986	-0.448452	-0.129245	-1.03626	-0.393256
119.3	1.17931	2.59733	-2.7321	-3.47951	-1.0588	-0.129245	-1.64662	0.217095
119.4	-0.0413952	1.98698	-2.12174	-2.25881	0.1619	0.481106	-1.64662	-0.393256
119.5	1.17931	1.98698	-1.51139	-3.47951	-1.0588	-0.129245	-0.425912	-1.00361
119.6	1.78966	0.766274	0.319662	-2.25881	0.1619	0.481106	-1.64662	-1.00361
119.7	-0.0413952	1.37663	0.930014	0.182596	-1.0588	-0.129245	-1.64662	-2.22431
119.8	0.568956	0.766274	0.930014	-1.03811	-1.0588	-1.34995	-0.425912	-2.22431
119.9	1.17931	0.155922	0.319662	-2.86916	-1.66916	-0.129245	-1.64662	-1.61396
120	1.78966	0.155922	-0.901041	-1.03811	-1.66916	0.481106	-1.03626	0.217095
120.1	-0.0413952	1.98698	-1.51139	-1.64846	-1.0588	-0.129245	0.18444	0.217095
120.2	-0.0413952	1.98698	-4.56315	-1.03811	-0.448452	0.481106	0.18444	1.4378
120.3	1.17931	0.766274	-3.9528	-0.427755	0.1619	-0.739597	-0.425912	0.827447
120.4	1.17931	0.155922	-2.12174	-0.427755	-1.66916	-0.129245	0.18444	0.827447
120.5	1.78966	0.766274	-1.51139	0.792948	-2.88986	0.481106	-1.03626	0.827447
120.6	1.78966	0.155922	-0.290689	1.4033	-1.66916	-0.739597	-1.03626	2.04815
120.7	0.568956	0.766274	-2.12174	0.182596	-1.0588	0.481106	0.18444	2.04815
120.8	0.568956	0.766274	-2.7321	-0.427755	0.1619	-0.129245	0.18444	0.827447
120.9	0.568956	0.766274	-1.51139	0.792948	0.1619	-0.739597	-1.03626	0.217095
121	0.568956	0.155922	-3.9528	0.182596	-1.66916	0.481106	0.794791	0.217095
121.1	0.568956	-0.454429	0.319662	2.01365	-0.448452	2.31216	0.18444	0.827447
121.2	0.568956	0.766274	2.76107	3.23435	-1.0588	0.481106	-1.03626	2.04815
121.3	2.40001	0.155922	2.76107	-0.427755	0.772251	-0.129245	-1.03626	2.04815
121.4	0.568956	0.155922	3.37142	-3.47951	0.1619	-0.739597	0.18444	0.217095
121.5	1.17931	0.155922	3.37142	0.182596	0.1619	-0.129245	2.01549	0.827447
121.6	1.78966	-0.454429	3.37142	0.792948	-0.448452	-0.129245	2.62585	0.827447
121.7	0.568956	0.155922	3.98177	0.792948	-0.448452	-0.129245	1.40514	0.827447
121.8	1.78966	0.155922	3.37142	0.182596	0.1619	-0.739597	1.40514	2.6585
121.9	0.568956	0.155922	3.98177	-2.86916	0.1619	-1.9603	1.40514	1.4378
122	1.17931	0.155922	5.20247	-4.08986	-1.0588	-0.129245	2.01549	-1.00361
122.1	2.40001	0.766274	3.98177	-2.86916	-0.448452	1.09146	2.01549	-1.00361
122.2	0.568956	1.37663	3.37142	-0.427755	-0.448452	-0.129245	2.01549	-1.00361
122.3	-0.651747	0.155922	4.59212	1.4033	-1.0588	-0.129245	2.62585	0.217095
122.4	-0.0413952	-1.06478	3.98177	3.23435	-1.0588	0.481106	2.62585	-0.393256
122.5	1.78966	-1.67513	3.98177	3.84471	-0.448452	0.481106	1.40514	-1.61396
122.6	1.78966	-0.454429	4.59212	3.84471	2.60331	-0.739597	2.01549	-1.61396
122.7	1.17931	0.155922	5.20247	4.45506	0.772251	-0.739597	0.794791	-1.00361
122.8	1.17931	0.155922	5.20247	2.624	-1.66916	0.481106	0.794791	-1.00361
122.9	0.568956	-0.454429	5.81283	3.23435	-1.0588	-0.129245	1.40514	-1.00361
123	1.17931	0.766274	3.98177	5.06541	-1.0588	-0.129245	1.40514	0.217095
123.1	-0.651747	-0.454429	3.37142	2.624	-0.448452	-0.739597	0.794791	0.217095
123.2	-0.651747	0.766274	3.37142	0.792948	-0.448452	-0.129245	1.40514	1.4378
123.3	-0.651747	1.37663	2.76107	0.792948	0.1619	-0.129245	0.794791	0.827447
123.4	-0.0413952	-0.454429	0.930014	0.792948	0.1619	-0.129245	1.40514	0.217095
123.5	0.568956	-0.454429	0.930014	0.792948	-1.66916	0.481106	0.794791	-0.393256
123.6	-0.0413952	1.37663	-1.51139	0.792948	-1.0588	-0.129245	1.40514	-1.00361
123.7	0.568956	0.155922	-5.78385	2.624	-1.66916	-0.129245	1.40514	-1.00361
123.8	0.568956	0.155922	-4.56315	3.23435	-1.66916	-0.129245	2.01549	-1.61396
123.9	1.17931	0.155922	-3.34245	2.624	-0.448452	-0.739597	1.40514	-1.61396
124	1.17931	-0.454429	-1.51139	0.792948	-2.27951	0.481106	1.40514	-1.00361
124.1	-1.87245	0.766274	-3.34245	0.792948	-1.0588	1.09146	0.794791	-1.00361
124.2	-0.651747	0.155922	-3.9528	0.792948	-1.0588	0.481106	0.18444	-2.83466
124.3	0.568956	0.155922	-3.9528	-1.03811	-2.88986	-0.739597	0.18444	-1.61396
124.4	0.568956	0.155922	-3.9528	-0.427755	-2.88986	-0.129245	0.794791	-1.00361
124.5	0.568956	1.37663	-4.56315	2.01365	-2.27951	-0.129245	0.794791	-2.22431
124.6	0.568956	1.37663	-5.78385	2.01365	-2.27951	-0.739597	1.40514	-2.22431
124.7	1.17931	0.155922	-5.78385	1.4033	-2.27951	-0.129245	2.62585	-1.00361
124.8	0.568956	-0.454429	-3.9528	1.4033	-2.88986	-0.129245	2.01549	-2.22431
124.9	-0.0413952	0.766274	-3.9528	2.01365	-3.50021	-0.739597	2.01549	-2.22431
125	-0.651747	1.37663	-4.56315	2.01365	-2.88986	-0.129245	0.794791	-2.22431
125.1	1.17931	0.766274	-4.56315	0.182596	-2.27951	0.481106	0.18444	-2.22431
125.2	0.568956	0.155922	-3.34245	-0.427755	-3.50021	-0.739597	0.18444	-1.61396
125.3	1.17931	-0.454429	-1.51139	-2.25881	-3.50021	-0.129245	1.40514	-2.83466
125.4	1.17931	-0.454429	-2.7321	0.182596	-2.27951	-0.739597	2.01549	-2.83466
125.5	0.568956	0.766274	-2.12174	2.01365	-2.27951	-0.739597	1.40514	-4.05537
125.6	1.17931	0.155922	-2.7321	3.23435	-2.27951	-0.739597	0.794791	-3.44501
125.7	0.568956	-0.454429	-5.1735	0.792948	-2.27951	0.481106	0.794791	-1.61396
125.8	-0.651747	-0.454429	-3.34245	0.182596	0.772251	0.481106	1.40514	0.217095
125.9	0.568956	-0.454429	-3.34245	-1.03811	1.3826	-0.129245	2.62585	-1.00361
126	0.568956	-0.454429	-0.901041	-1.03811	1.99295	-0.739597	0.794791	-0.393256
126.1	-0.0413952	-0.454429	-0.290689	0.792948	0.1619	1.09146	1.40514	-1.00361
126.2	0.568956	-0.454429	-3.34245	-1.64846	-1.0588	1.09146	1.40514	-3.44501
126.3	0.568956	-1.06478	-5.1735	-3.47951	-0.448452	-0.739597	2.01549	-2.83466
126.4	1.78966	-1.06478	-5.78385	-2.86916	0.1619	-0.129245	2.62585	0.217095
126.5	1.17931	-0.454429	-3.34245	-1.03811	-1.66916	1.09146	2.01549	0.217095
126.6	0.568956	-0.454429	-1.51139	-1.03811	-1.0588	1.09146	0.18444	-0.393256
126.7	-0.0413952	0.155922	-0.901041	-1.64846	-1.0588	0.481106	2.01549	0.827447
126.8	1.17931	0.155922	-0.290689	-1.03811	0.1619	0.481106	2.01549	0.827447
126.9	0.568956	0.766274	1.54037	2.01365	-0.448452	0.481106	2.01549	0.217095
127	0.568956	-0.454429	0.930014	2.624	-0.448452	-0.129245	2.62585	3.26885
127.1	1.17931	-1.67513	-0.290689	2.01365	0.772251	0.481106	1.40514	2.6585
127.2	0.568956	-2.28548	-2.12174	2.624	-1.66916	-0.739597	0.794791	2.04815
127.3	-0.0413952	0.155922	-0.901041	2.624	-1.66916	0.481106	0.794791	1.4378
127.4	0.568956	0.155922	-0.290689	3.23435	-0.448452	0.481106	2.01549	0.827447
127.5	-0.0413952	0.155922	0.319662	3.23435	0.1619	-0.739597	0.794791	1.4378
127.6	0.568956	-1.06478	-0.290689	2.624	-0.448452	-0.129245	0.794791	1.4378
127.7	0.568956	-0.454429	-1.51139	2.624	-0.448452	0.481106	1.40514	2.04815
127.8	-0.0413952	-0.454429	-0.290689	3.23435	-1.66916	0.481106	1.40514	3.8792
127.9	-0.0413952	0.766274	-0.290689	3.23435	0.772251	0.481106	0.794791	2.04815
128	1.17931	0.766274	-1.51139	2.01365	1.99295	-0.129245	0.18444	-0.393256
128.1	0.568956	-0.454429	-2.7321	0.792948	-0.448452	-0.129245	0.794791	0.217095
128.2	0.568956	0.155922	-1.51139	3.23435	-1.0588	0.481106	1.40514	0.827447
128.3	-0.0413952	0.155922	-1.51139	3.23435	-0.448452	0.481106	1.40514	0.827447
128.4	-1.2621	-0.454429	-0.901041	5.67576	-1.66916	-0.739597	0.794791	-0.393256
128.5	-0.0413952	0.155922	0.319662	5.67576	-1.0588	-0.739597	1.40514	1.4378
128.6	0.568956	-1.06478	1.54037	5.06541	0.1619	-0.739597	0.18444	1.4378
128.7	0.568956	0.155922	-0.290689	3.84471	-0.448452	-0.739597	0.794791	1.4378
128.8	-1.2621	0.766274	-3.34245	2.01365	-1.0588	-0.129245	1.40514	0.217095
128.9	-1.2621	0.766274	-5.1735	2.624	-2.27951	-0.129245	0.18444	0.217095
129	-1.2621	0.766274	-3.34245	2.01365	-2.27951	-1.9603	1.40514	-0.393256
129.1	-0.651747	-0.454429	-1.51139	0.792948	-1.66916	-0.739597	1.40514	-1.00361
129.2	-0.651747	0.155922	-1.51139	0.792948	-0.448452	-0.129245	0.794791	-0.393256
129.3	-1.2621	0.155922	-2.7321	0.182596	0.1619	-0.129245	0.794791	-0.393256
129.4	-0.651747	-0.454429	0.319662	0.182596	-0.448452	-1.9603	2.01549	0.827447
129.5	-1.87245	0.155922	-2.7321	0.182596	-0.448452	-1.34995	0.794791	0.217095
129.6	-1.2621	0.766274	-1.51139	0.792948	-2.27951	-1.34995	0.794791	-1.00361
129.7	-1.2621	0.766274	-2.12174	0.792948	-1.66916	-1.34995	2.01549	-1.00361
129.8	-1.2621	0.155922	-4.56315	0.182596	-0.448452	-1.9603	1.40514	0.217095
129.9	-1.2621	-0.454429	-3.9528	-0.427755	1.3826	-2.57065	1.40514	0.217095
130	-1.87245	-0.454429	-3.34245	-1.64846	1.99295	-0.129245	1.40514	0.217095
130.1	-0.651747	-1.06478	-2.7321	-1.03811	3.21366	-0.739597	0.794791	-0.393256
130.2	0.568956	0.155922	-1.51139	0.182596	2.60331	-0.129245	1.40514	-1.00361
130.3	-0.651747	0.155922	-0.901041	-0.427755	2.60331	-1.9603	0.18444	0.217095
130.4	-0.651747	-1.06478	0.319662	0.182596	0.1619	-1.34995	-0.425912	1.4378
130.5	-0.0413952	-1.67513	-0.901041	-0.427755	0.1619	-0.739597	0.794791	0.827447
130.6	1.17931	-1.06478	-2.12174	-0.427755	0.1619	-1.34995	1.40514	0.827447
130.7	-0.0413952	0.766274	-2.12174	-0.427755	0.772251	-0.129245	2.01549	0.827447
130.8	0.568956	0.766274	-3.34245	-1.64846	0.1619	-0.129245	1.40514	0.827447
130.9	-1.2621	-1.06478	-3.34245	-1.03811	-1.0588	-0.129245	1.40514	0.217095
131	-0.0413952	0.766274	-2.12174	-2.25881	0.1619	0.481106	0.794791	0.217095
131.1	-0.0413952	1.37663	-3.9528	-3.47951	-1.0588	0.481106	0.18444	1.4378
131.2	-1.2621	-1.06478	-3.9528	-1.03811	-2.27951	-1.34995	0.794791	0.827447
131.3	-1.87245	-0.454429	-3.34245	-0.427755	-0.448452	-0.739597	0.794791	-0.393256
131.4	0.568956	0.155922	-5.1735	-0.427755	2.60331	1.70181	1.40514	-1.00361
131.5	0.568956	0.155922	-5.78385	-0.427755	0.1619	0.481106	1.40514	-1.00361
131.6	-2.4828	-0.454429	-5.1735	0.792948	0.772251	-0.129245	1.40514	1.4378
131.7	-1.87245	0.155922	-6.39421	0.792948	0.772251	0.481106	0.794791	1.4378
131.8	-0.651747	-0.454429	-5.78385	1.4033	0.772251	2.31216	0.794791	0.827447
131.9	-0.0413952	-1.67513	-7.00456	0.792948	-0.448452	1.09146	2.62585	0.217095
132	0.568956	-0.454429	-5.78385	2.01365	-1.0588	1.70181	2.01549	-1.00361
132.1	0.568956	-0.454429	-1.51139	-1.64846	-1.66916	1.09146	2.01549	0.827447
132.2	1.17931	-1.06478	-1.51139	-2.86916	-1.66916	1.09146	2.01549	0.827447
132.3	0.568956	-1.06478	-2.12174	-1.64846	-2.27951	0.481106	0.794791	0.217095
132.4	-0.651747	-2.28548	-3.34245	-1.64846	-0.448452	1.09146	2.01549	0.827447
132.5	-0.0413952	-1.67513	-2.12174	-4.08986	-1.0588	2.31216	0.794791	1.4378
132.6	-1.2621	-1.67513	-0.901041	-4.08986	-0.448452	1.09146	1.40514	0.217095
132.7	-1.87245	-1.06478	-1.51139	-2.25881	0.1619	1.70181	2.01549	-1.00361
132.8	-1.87245	-2.28548	0.319662	-1.64846	-0.448452	1.70181	2.01549	0.827447
132.9	-0.0413952	-2.28548	-0.901041	0.182596	-0.448452	1.09146	2.01549	0.827447
133	0.568956	-2.28548	-2.12174	2.01365	1.3826	1.70181	1.40514	0.217095
133.1	-0.0413952	-1.67513	-0.901041	3.23435	1.3826	1.70181	0.794791	0.827447
133.2	-0.0413952	-1.67513	0.319662	2.624	-0.448452	1.09146	0.18444	1.4378
133.3	-0.651747	-1.67513	0.930014	-0.427755	-1.66916	0.481106	0.794791	0.827447
133.4	-1.87245	-1.67513	0.319662	-1.03811	-1.0588	0.481106	0.794791	-0.393256
133.5	-0.0413952	-0.454429	1.54037	-1.64846	1.3826	1.09146	1.40514	-1.00361
133.6	-0.0413952	-1.67513	3.98177	-1.03811	0.1619	-0.129245	1.40514	-1.00361
133.7	-0.0413952	-1.06478	3.98177	-2.25881	-1.0588	0.481106	1.40514	-1.61396
133.8	1.78966	-1.06478	3.98177	-1.64846	-1.0588	1.09146	-0.425912	-0.393256
133.9	1.17931	0.766274	4.59212	-1.64846	-2.88986	0.481106	2.01549	0.217095
134	-0.0413952	-2.28548	4.59212	-2.86916	-1.66916	1.09146	1.40514	0.827447
134.1	-0.651747	-1.06478	2.76107	-3.47951	0.1619	1.70181	2.01549	0.827447
134.2	-1.87245	0.155922	3.37142	1.4033	1.99295	0.481106	1.40514	1.4378
134.3	-2.4828	-0.454429	2.76107	-0.427755	0.1619	0.481106	0.794791	0.217095
134.4	-1.2621	-1.67513	2.15072	1.4033	-0.448452	1.09146	0.18444	0.827447
134.5	-0.651747	0.766274	0.319662	0.182596	-0.448452	-0.739597	0.18444	1.4378
134.6	-1.87245	0.155922	-0.901041	-0.427755	-2.27951	-0.739597	0.794791	-0.393256
134.7	-1.2621	-0.454429	0.319662	-1.64846	-2.88986	0.481106	0.794791	-0.393256
134.8	-1.87245	-0.454429	0.930014	-2.25881	-1.66916	0.481106	1.40514	0.217095
134.9	-1.87245	0.155922	2.76107	-1.03811	-1.66916	0.481106	0.18444	0.827447
135	-1.2621	0.766274	3.37142	0.792948	-1.66916	1.09146	0.18444	-0.393256
135.1	-2.4828	1.37663	2.76107	2.01365	-1.66916	-0.739597	0.18444	0.217095
135.2	-1.2621	1.98698	0.319662	1.4033	-2.88986	1.09146	1.40514	0.827447
135.3	-3.09315	1.37663	-1.51139	-1.64846	-1.66916	1.09146	-0.425912	0.827447
135.4	-1.87245	1.37663	-3.34245	-3.47951	-0.448452	1.09146	0.18444	-0.393256
135.5	-0.651747	0.766274	-2.7321	-2.25881	-0.448452	0.481106	0.18444	-0.393256
135.6	-1.87245	1.37663	-2.7321	-0.427755	-1.0588	-0.129245	0.18444	0.217095
135.7	-0.651747	1.98698	-2.12174	-1.64846	-2.27951	-0.739597	-0.425912	0.217095
135.8	0.568956	1.37663	-0.901041	-2.25881	-0.448452	0.481106	0.18444	-0.393256
135.9	-0.651747	0.766274	-0.290689	-3.47951	-1.0588	1.70181	0.18444	-1.00361
136	-0.0413952	1.98698	-0.901041	-1.64846	-1.0588	0.481106	-0.425912	0.217095
136.1	-1.87245	1.37663	-1.51139	0.182596	-2.88986	-0.129245	-0.425912	-0.393256
136.2	-1.2621	1.37663	-0.901041	-1.64846	-3.50021	0.481106	-1.64662	-1.00361
136.3	-0.0413952	1.98698	-0.901041	-2.86916	-2.88986	1.09146	-1.64662	-1.61396
136.4	-2.4828	0.766274	-2.12174	-1.03811	-1.66916	1.09146	-0.425912	-1.00361
136.5	-4.31386	0.155922	-3.34245	-1.64846	-2.27951	-0.739597	-1.03626	-1.00361
136.6	-3.7035	0.155922	-5.78385	-1.64846	-1.0588	0.481106	-0.425912	-1.00361
136.7	-3.09315	-0.454429	-5.78385	-3.47951	-2.88986	1.09146	-0.425912	-0.393256
136.8	-2.4828	0.766274	-3.9528	-3.47951	-2.27951	-0.739597	0.18444	-0.393256
136.9	-1.87245	1.37663	-3.9528	-2.25881	-0.448452	-0.739597	1.40514	0.217095
137	-2.4828	0.155922	-2.7321	-0.427755	-1.0588	-0.129245	-0.425912	0.217095
137.1	-2.4828	1.37663	-1.51139	-1.64846	-2.88986	-0.129245	0.794791	2.04815
137.2	-3.09315	0.155922	-2.7321	-0.427755	-1.66916	0.481106	0.18444	1.4378
137.3	-6.14491	0.766274	-3.9528	-1.64846	0.1619	-0.129245	-1.03626	0.217095
137.4	-6.14491	0.766274	-3.9528	-2.25881	-2.27951	-0.129245	1.40514	0.827447
137.5	-4.31386	0.766274	-3.34245	0.182596	-2.88986	-0.129245	0.794791	0.217095
137.6	-2.4828	0.155922	-2.12174	2.624	-2.27951	-0.739597	1.40514	0.827447
137.7	-4.92421	0.766274	-2.12174	0.182596	-1.0588	0.481106	2.01549	0.827447
137.8	-6.14491	0.766274	-2.7321	0.182596	-0.448452	-0.129245	1.40514	1.4378
137.9	-6.14491	0.766274	-3.34245	-0.427755	-2.27951	0.481106	-0.425912	1.4378
138	-8.58632	0.155922	-3.34245	-4.08986	-2.88986	-0.739597	1.40514	-1.61396
138.1	-6.75526	-0.454429	-2.7321	-4.70022	-0.448452	-0.129245	1.40514	-2.22431
138.2	-4.92421	0.766274	-2.7321	-1.03811	0.772251	1.09146	0.794791	-1.61396
138.3	-2.4828	1.37663	-2.12174	-0.427755	0.1619	0.481106	1.40514	0.217095
138.4	-2.4828	-0.454429	-0.901041	-1.03811	-0.448452	-0.129245	3.2362	-0.393256
138.5	-0.651747	1.37663	-0.290689	0.182596	0.1619	-0.129245	3.84655	1.4378
138.6	-0.0413952	0.766274	0.319662	-0.427755	0.772251	-0.739597	2.01549	-0.393256
138.7	-0.651747	0.155922	2.76107	-2.86916	0.772251	-0.129245	1.40514	-0.393256
138.8	-1.2621	1.37663	2.76107	-2.86916	1.3826	1.09146	2.01549	-1.00361
138.9	-0.651747	1.98698	2.15072	-2.25881	1.3826	0.481106	3.2362	-0.393256
139	-0.651747	0.155922	0.930014	-4.08986	1.3826	-0.129245	5.06725	0.827447
139.1	-0.651747	0.766274	0.319662	-4.70022	0.772251	-0.739597	5.6776	0.827447
139.2	-0.651747	0.155922	-0.290689	-3.47951	1.99295	-0.129245	4.4569	-1.00361
139.3	-0.0413952	0.155922	-3.34245	-1.64846	3.21366	0.481106	2.62585	-0.393256
139.4	1.17931	0.766274	-3.34245	0.182596	1.99295	-0.129245	3.2362	-1.00361
139.5	0.568956	0.155922	-2.7321	-0.427755	-0.448452	-0.129245	2.01549	-1.61396
139.6	0.568956	-1.06478	-2.12174	-1.03811	0.772251	-0.129245	2.62585	0.217095
139.7	0.568956	-0.454429	-2.7321	0.182596	0.772251	-0.739597	3.2362	-1.00361
139.8	1.17931	0.766274	-4.56315	0.182596	1.3826	-0.129245	3.84655	-1.61396
139.9	0.568956	0.766274	-1.51139	0.182596	1.99295	-0.739597	2.62585	0.217095
140	-0.0413952	0.766274	-1.51139	0.792948	1.3826	-0.129245	2.01549	2.04815
140.1	-0.651747	0.155922	1.54037	0.792948	-2.27951	-0.739597	2.01549	0.827447
140.2	-1.2621	-0.454429	-0.290689	0.792948	-4.11056	-1.34995	2.62585	-0.393256
140.3	-0.0413952	-1.67513	-2.12174	0.182596	-4.11056	-1.34995	2.01549	-0.393256
140.4	1.17931	-1.06478	-3.34245	-0.427755	-2.88986	-1.9603	1.40514	-0.393256
140.5	1.17931	-0.454429	-3.34245	-1.03811	-1.0588	-0.739597	2.01549	-1.00361
140.6	0.568956	-0.454429	-4.56315	0.182596	-1.0588	1.09146	1.40514	-0.393256
140.7	-0.651747	-0.454429	-3.34245	0.182596	-2.88986	-0.739597	2.01549	0.217095
140.8	-0.651747	0.155922	-2.12174	0.792948	-1.66916	-0.129245	2.62585	-1.00361
140.9	-0.0413952	-0.454429	-3.34245	2.01365	-1.66916	-0.739597	2.62585	-1.00361
141	0.568956	0.155922	-0.901041	3.84471	-1.0588	-0.129245	2.01549	-1.00361
141.1	0.568956	-0.454429	-1.51139	3.23435	-1.66916	0.481106	2.01549	-3.44501
141.2	1.17931	0.155922	-2.7321	2.01365	-2.27951	-0.129245	0.794791	-2.83466
141.3	1.17931	0.766274	-2.12174	0.182596	-1.0588	-0.129245	2.01549	-1.00361
141.4	1.17931	0.155922	-3.34245	0.182596	-1.66916	-0.739597	2.62585	0.217095
141.5	1.78966	0.155922	-3.34245	2.624	-0.448452	-0.129245	1.40514	-1.00361
141.6	-0.0413952	0.155922	-3.34245	3.23435	-1.66916	-0.129245	2.01549	-1.00361
141.7	-0.651747	-0.454429	-3.34245	3.84471	-1.0588	0.481106	1.40514	-1.00361
141.8	0.568956	0.766274	-2.12174	4.45506	-1.66916	0.481106	1.40514	-1.61396
141.9	1.17931	0.155922	-2.12174	2.624	-2.27951	0.481106	0.18444	0.827447
142	1.17931	-1.06478	-4.56315	-2.25881	-1.0588	-0.739597	2.62585	0.217095
142.1	1.78966	-0.454429	-3.9528	0.182596	0.1619	-0.129245	2.62585	0.217095
142.2	-0.0413952	0.155922	-2.7321	-1.64846	0.1619	0.481106	3.2362	-0.393256
142.3	-0.0413952	0.155922	-2.12174	-2.25881	-0.448452	0.481106	1.40514	0.827447
142.4	-0.0413952	0.766274	-2.12174	0.182596	0.772251	0.481106	1.40514	0.827447
142.5	2.40001	0.155922	-2.12174	3.23435	0.772251	0.481106	0.794791	-0.393256
142.6	1.78966	-0.454429	-2.7321	3.23435	-0.448452	2.31216	0.794791	-0.393256
142.7	1.17931	0.155922	-2.7321	-0.427755	0.1619	-0.739597	0.18444	1.4378
142.8	1.17931	1.37663	-2.7321	-2.86916	0.772251	-0.129245	-0.425912	1.4378
142.9	1.78966	0.155922	-3.9528	-3.47951	-0.448452	1.70181	0.794791	-1.61396
143	1.78966	0.155922	-5.78385	-2.86916	0.772251	0.481106	1.40514	-0.393256
143.1	0.568956	0.766274	-5.1735	-1.64846	-0.448452	-0.129245	0.18444	2.04815
143.2	0.568956	1.98698	-3.9528	0.182596	-4.11056	-0.129245	0.18444	1.4378
143.3	0.568956	0.155922	-3.34245	0.792948	-2.27951	0.481106	0.18444	0.217095
143.4	1.17931	-0.454429	-2.7321	0.792948	0.1619	0.481106	0.794791	0.217095
143.5	0.568956	-1.06478	-3.34245	2.01365	1.3826	1.09146	1.40514	0.827447
143.6	-0.0413952	-0.454429	-2.12174	2.624	1.99295	-0.129245	0.18444	0.217095
143.7	1.17931	0.766274	-1.51139	0.182596	1.99295	-0.129245	-0.425912	1.4378
143.8	2.40001	-1.06478	-2.7321	-4.70022	1.99295	-0.739597	0.794791	0.827447
143.9	2.40001	-1.06478	-3.9528	-5.31057	1.3826	1.09146	0.794791	2.04815
144	1.17931	-0.454429	-2.7321	-3.47951	1.99295	1.09146	0.794791	3.26885
144.1	0.568956	0.155922	-2.12174	-2.86916	1.99295	-0.129245	0.794791	2.6585
144.2	0.568956	0.766274	-3.34245	-3.47951	1.3826	-0.739597	0.18444	2.04815
144.3	1.78966	0.766274	-3.9528	-2.86916	1.99295	-0.129245	0.794791	3.26885
144.4	1.78966	0.155922	-1.51139	-4.08986	1.99295	-0.129245	1.40514	2.6585
144.5	1.78966	0.766274	0.930014	-2.86916	0.772251	0.481106	1.40514	2.04815
144.6	1.17931	-1.06478	-0.290689	-2.25881	0.772251	0.481106	0.18444	1.4378
144.7	0.568956	-0.454429	-1.51139	-4.70022	2.60331	-1.34995	0.18444	1.4378
144.8	1.17931	-0.454429	-0.901041	-5.31057	2.60331	-0.739597	2.01549	2.6585
144.9	0.568956	-1.06478	1.54037	-3.47951	0.1619	-1.34995	0.18444	2.6585
145	1.17931	0.155922	2.15072	-1.03811	0.772251	-0.129245	0.18444	0.217095
145.1	1.17931	0.766274	2.76107	-2.86916	0.772251	-0.739597	-0.425912	0.217095
145.2	1.78966	0.766274	3.37142	-3.47951	0.1619	-1.34995	0.794791	1.4378
145.3	1.17931	0.155922	2.76107	-4.08986	-0.448452	-0.129245	0.794791	2.04815
145.4	1.17931	-0.454429	0.930014	-4.08986	-0.448452	-0.739597	0.794791	1.4378
145.5	1.17931	-0.454429	-0.901041	-4.08986	-1.0588	-0.739597	1.40514	0.827447
145.6	0.568956	-0.454429	1.54037	-2.25881	-1.66916	-0.739597	0.794791	0.217095
145.7	0.568956	-0.454429	3.37142	-1.03811	-0.448452	-1.34995	0.18444	-1.00361
145.8	0.568956	-0.454429	2.15072	-0.427755	-0.448452	-1.34995	0.794791	-1.61396
145.9	1.17931	0.155922	0.319662	-2.86916	1.3826	-1.9603	2.01549	-1.00361
146	0.568956	-0.454429	-0.901041	-4.70022	0.772251	-1.9603	0.794791	0.217095
146.1	0.568956	0.766274	-0.290689	-5.92092	0.1619	-2.57065	0.18444	0.827447
146.2	0.568956	0.766274	0.319662	-4.08986	0.772251	-2.57065	-0.425912	-0.393256
146.3	-0.0413952	-0.454429	1.54037	-4.70022	1.99295	-0.739597	0.18444	-0.393256
146.4	-0.651747	0.155922	-0.290689	-4.08986	2.60331	-1.34995	0.794791	0.217095
146.5	-1.2621	0.155922	-3.34245	-4.08986	0.772251	-1.34995	0.794791	0.217095
146.6	-1.2621	-0.454429	-0.901041	-1.03811	0.1619	-1.9603	0.18444	1.4378
146.7	0.568956	-1.06478	-0.290689	0.792948	-0.448452	-1.9603	0.18444	0.217095
146.8	-0.0413952	-0.454429	0.930014	0.182596	0.1619	-1.9603	0.794791	0.217095
146.9	-1.87245	0.766274	0.319662	-1.64846	0.1619	-0.129245	0.794791	-0.393256
147	-3.09315	0.766274	-1.51139	-2.86916	-1.0588	-0.739597	-0.425912	0.827447
147.1	-2.4828	0.155922	-0.901041	-2.86916	-1.66916	-0.739597	0.18444	-0.393256
147.2	-1.87245	-0.454429	-0.290689	-3.47951	-0.448452	-0.739597	0.794791	0.217095
147.3	-0.651747	-0.454429	-2.12174	-2.86916	2.60331	-1.9603	0.794791	0.217095
147.4	-0.0413952	-0.454429	-3.9528	-0.427755	5.04471	-0.739597	0.794791	-1.00361
147.5	0.568956	0.155922	-4.56315	2.01365	2.60331	0.481106	-0.425912	0.217095
147.6	-0.651747	-0.454429	-1.51139	2.01365	0.772251	-0.129245	0.794791	0.827447
147.7	-0.651747	-1.06478	-1.51139	-0.427755	0.1619	0.481106	0.794791	0.827447
147.8	0.568956	-0.454429	-0.901041	-1.03811	0.1619	-0.129245	1.40514	-1.61396
147.9	0.568956	0.155922	-1.51139	-1.03811	-0.448452	-2.57065	0.794791	-1.00361
148	-0.0413952	1.37663	-3.9528	-2.25881	-1.66916	-0.739597	0.18444	-1.61396
148.1	1.78966	-0.454429	-3.34245	-1.64846	-1.66916	1.70181	0.18444	-1.00361
148.2	1.17931	-1.06478	-2.12174	-0.427755	-1.66916	1.70181	1.40514	-1.00361
148.3	-0.0413952	0.766274	-2.12174	-1.03811	0.1619	-0.129245	0.794791	-0.393256
148.4	0.568956	0.155922	-0.901041	-1.03811	-1.0588	1.09146	0.794791	-0.393256
148.5	1.78966	-0.454429	0.930014	-2.25881	-1.66916	1.70181	-1.03626	0.217095
148.6	2.40001	-0.454429	0.319662	-2.86916	-1.0588	2.92251	0.794791	-0.393256
148.7	2.40001	-0.454429	-2.7321	-2.25881	-0.448452	1.09146	2.01549	0.827447
148.8	2.40001	0.155922	-3.34245	-0.427755	0.1619	-0.739597	2.01549	2.6585
148.9	3.01036	-0.454429	-3.9528	-1.64846	0.772251	-0.129245	0.794791	2.04815
149	3.62071	-1.06478	-3.9528	-1.03811	-1.0588	0.481106	0.794791	1.4378
149.1	3.62071	-1.06478	-2.7321	-0.427755	1.3826	1.09146	0.18444	0.827447
149.2	3.62071	-1.67513	-3.9528	-2.25881	1.3826	0.481106	1.40514	-1.61396
149.3	1.78966	-1.06478	-2.7321	-5.92092	-1.0588	0.481106	1.40514	-0.393256
149.4	3.01036	-0.454429	-0.290689	-7.14162	-1.66916	1.70181	1.40514	0.217095
149.5	3.01036	-0.454429	-0.901041	-7.75197	0.1619	1.09146	2.01549	0.827447
149.6	3.01036	-2.28548	-3.9528	-8.36233	0.772251	1.70181	1.40514	-1.00361
149.7	3.62071	-1.06478	-0.901041	-5.31057	1.3826	0.481106	-0.425912	0.827447
149.8	2.40001	-1.67513	0.319662	-2.86916	0.772251	-0.129245	0.18444	1.4378
149.9	3.01036	-2.89584	0.930014	-0.427755	-1.0588	1.09146	-0.425912	1.4378
150	3.62071	-1.67513	0.930014	-2.86916	0.1619	1.09146	0.18444	-0.393256
150.1	3.01036	-2.89584	0.319662	-4.08986	-0.448452	1.09146	0.794791	-1.00361
150.2	1.17931	-2.28548	1.54037	-3.47951	0.1619	1.09146	0.794791	-1.61396
150.3	1.17931	-0.454429	1.54037	-3.47951	-0.448452	1.70181	0.18444	-1.61396
150.4	2.40001	-0.454429	0.319662	-2.86916	0.1619	0.481106	0.18444	-1.00361
150.5	2.40001	-1.06478	0.319662	-1.64846	-0.448452	1.09146	-1.03626	-0.393256
150.6	1.17931	-0.454429	-0.290689	-4.08986	-1.66916	1.09146	0.18444	0.217095
150.7	1.78966	-0.454429	-0.901041	-2.25881	-1.0588	0.481106	0.18444	1.4378
150.8	1.17931	-1.06478	-0.901041	-2.25881	-0.448452	1.09146	0.18444	0.217095
150.9	1.78966	-1.06478	0.319662	-3.47951	-0.448452	1.70181	0.794791	-0.393256
151	1.17931	-1.06478	0.930014	-2.25881	0.772251	1.09146	1.40514	-1.00361
151.1	-0.0413952	0.766274	-0.290689	-1.03811	1.3826	0.481106	1.40514	0.827447
151.2	-0.0413952	0.766274	-0.901041	-0.427755	0.772251	-1.34995	0.794791	0.217095
151.3	0.568956	-1.67513	-0.290689	0.182596	-0.448452	-1.34995	0.794791	0.217095
151.4	1.17931	-1.67513	0.930014	0.182596	0.1619	1.09146	0.794791	0.217095
151.5	1.78966	0.155922	0.930014	-1.03811	-1.0588	1.09146	0.18444	0.827447
151.6	0.568956	0.766274	-0.901041	0.182596	-0.448452	1.09146	-0.425912	1.4378
151.7	-0.0413952	0.766274	-1.51139	-1.03811	-0.448452	-0.129245	-0.425912	2.04815
151.8	-0.0413952	1.37663	-0.290689	-1.03811	-0.448452	-1.9603	0.794791	0.827447
151.9	-0.651747	1.37663	-0.290689	0.182596	0.772251	0.481106	0.794791	0.827447
152	-2.4828	1.98698	-3.34245	1.4033	0.1619	1.70181	-1.64662	-1.00361
152.1	-1.87245	0.766274	-0.901041	1.4033	-1.66916	1.09146	-1.64662	-1.00361
152.2	-1.87245	0.766274	0.319662	1.4033	-0.448452	-0.129245	-1.03626	-1.00361
152.3	-1.2621	0.766274	2.15072	-2.25881	0.1619	-0.129245	-1.03626	-0.393256
152.4	1.17931	1.37663	2.76107	-1.64846	-1.66916	0.481106	-1.64662	0.217095
152.5	2.40001	1.37663	3.37142	-0.427755	-1.66916	-0.129245	0.18444	0.827447
152.6	1.17931	2.59733	3.37142	-1.64846	-2.88986	0.481106	-0.425912	0.827447
152.7	-0.0413952	2.59733	2.76107	-2.86916	-1.66916	1.70181	-2.25697	0.217095
152.8	1.17931	1.37663	1.54037	-3.47951	-2.27951	0.481106	-2.25697	1.4378
152.9	0.568956	1.37663	1.54037	-4.08986	-1.66916	0.481106	-1.03626	0.827447
153	-0.0413952	0.766274	0.930014	-5.31057	-1.66916	1.09146	-1.03626	-0.393256
153.1	-0.0413952	0.766274	0.930014	-4.08986	-1.66916	1.09146	-1.64662	0.827447
153.2	1.17931	1.37663	2.15072	-4.08986	-3.50021	1.09146	-2.25697	2.04815
153.3	-0.0413952	1.37663	1.54037	-4.08986	-2.27951	1.09146	-1.64662	3.26885
153.4	-0.0413952	0.766274	1.54037	-5.92092	-1.66916	0.481106	-1.03626	1.4378
153.5	1.17931	0.766274	0.930014	-5.31057	-1.0588	-0.129245	0.18444	-0.393256
153.6	-0.0413952	0.766274	2.76107	-3.47951	-2.27951	0.481106	-0.425912	0.217095
153.7	-0.0413952	0.766274	2.15072	-2.86916	-2.27951	0.481106	-1.03626	0.217095
153.8	-0.0413952	1.37663	2.15072	-1.64846	-1.0588	-0.129245	0.18444	1.4378
153.9	-0.651747	1.37663	1.54037	-3.47951	0.1619	0.481106	-0.425912	0.827447
154	-1.2621	0.766274	1.54037	-7.14162	0.1619	1.09146	-1.03626	-0.393256
154.1	-0.651747	0.155922	2.15072	-5.31057	0.1619	0.481106	-0.425912	-1.00361
154.2	1.17931	1.37663	2.76107	0.182596	-1.0588	1.09146	-0.425912	-0.393256
154.3	-0.651747	0.766274	2.15072	-1.03811	-1.66916	1.09146	-1.03626	0.217095
154.4	1.17931	0.766274	3.37142	-1.03811	-1.66916	0.481106	0.18444	-1.00361
154.5	0.568956	0.155922	4.59212	1.4033	-0.448452	0.481106	-0.425912	-1.00361
154.6	-0.651747	-0.454429	4.59212	2.624	0.1619	1.09146	-0.425912	-1.00361
154.7	-0.651747	-0.454429	4.59212	0.792948	0.1619	0.481106	0.794791	-1.61396
154.8	0.568956	0.155922	5.81283	-0.427755	0.772251	0.481106	0.794791	-0.393256
154.9	0.568956	0.766274	5.81283	-1.03811	-0.448452	0.481106	0.18444	0.217095
155	0.568956	0.766274	4.59212	-4.08986	0.1619	0.481106	1.40514	-0.393256
155.1	-0.651747	0.766274	3.98177	-4.08986	0.1619	-0.739597	2.01549	1.4378
155.2	-1.2621	0.155922	5.81283	-3.47951	1.99295	-1.34995	2.01549	0.217095
155.3	-0.651747	-1.06478	5.20247	-2.25881	3.82401	-0.739597	2.62585	-1.00361
155.4	-1.2621	0.155922	3.98177	-1.03811	5.65506	0.481106	2.01549	-1.00361
155.5	-4.92421	0.766274	2.76107	1.4033	3.21366	1.09146	2.01549	0.217095
155.6	-7.36561	0.766274	2.76107	0.792948	3.82401	-0.129245	1.40514	-1.61396
155.7	-6.14491	0.155922	2.76107	-2.25881	3.21366	-0.129245	1.40514	-1.61396
155.8	-4.31386	-0.454429	2.15072	1.4033	3.21366	-0.129245	1.40514	-1.00361
155.9	-2.4828	0.155922	2.15072	4.45506	2.60331	-0.129245	2.01549	-1.00361
156	-1.2621	0.766274	1.54037	5.67576	3.21366	-0.129245	1.40514	-0.393256
156.1	-0.0413952	1.37663	2.76107	5.67576	4.43436	-0.129245	0.794791	0.217095
156.2	-1.2621	0.155922	5.20247	3.84471	3.82401	0.481106	0.18444	-0.393256
156.3	-4.92421	-0.454429	4.59212	3.84471	5.04471	-0.129245	-0.425912	-1.00361
156.4	-4.92421	-0.454429	3.37142	3.23435	4.43436	-0.739597	0.18444	0.217095
156.5	-6.75526	0.155922	3.98177	1.4033	4.43436	0.481106	0.18444	-0.393256
156.6	-4.92421	0.155922	5.20247	-1.64846	1.3826	-0.129245	-0.425912	-0.393256
156.7	-5.53456	-0.454429	4.59212	-1.03811	0.772251	-0.129245	-1.03626	-2.22431
156.8	-4.92421	0.766274	3.37142	-2.86916	1.99295	-0.739597	-2.25697	-2.22431
156.9	-3.7035	-1.06478	3.98177	-1.64846	1.3826	0.481106	-1.03626	0.217095
157	-1.87245	1.37663	3.37142	-2.25881	1.99295	-1.34995	-1.03626	0.217095
157.1	-0.651747	0.155922	3.37142	-2.86916	1.3826	-0.739597	-0.425912	-0.393256
157.2	-1.87245	-0.454429	4.59212	-1.64846	1.99295	0.481106	-1.03626	-0.393256
157.3	-1.87245	-0.454429	5.20247	-1.03811	1.99295	-0.129245	-1.03626	1.4378
157.4	-2.4828	0.155922	5.20247	-1.64846	0.772251	-0.739597	-0.425912	-0.393256
157.5	-1.87245	0.155922	5.20247	-2.25881	0.772251	-0.739597	-2.25697	-1.00361
157.6	-1.2621	-0.454429	4.59212	-4.08986	1.99295	-0.129245	-1.64662	2.04815
157.7	-0.651747	0.766274	5.81283	-4.70022	1.3826	0.481106	-1.64662	0.217095
157.8	-1.2621	0.766274	4.59212	-2.86916	1.99295	1.09146	-1.03626	-1.61396
157.9	-1.2621	0.766274	2.76107	-0.427755	2.60331	0.481106	-1.64662	-2.22431
158	-0.0413952	0.766274	2.76107	0.792948	2.60331	-0.739597	-1.64662	-2.22431
158.1	1.17931	0.766274	2.76107	0.182596	1.3826	-0.129245	-2.86732	-1.61396
158.2	1.17931	0.155922	3.98177	2.01365	1.99295	-0.739597	-0.425912	-1.00361
158.3	1.17931	0.155922	3.37142	3.23435	1.99295	0.481106	0.18444	-1.61396
158.4	1.17931	0.766274	3.37142	1.4033	0.772251	0.481106	-1.64662	0.217095
158.5	0.568956	0.766274	4.59212	0.182596	0.772251	-0.129245	-2.25697	0.217095
158.6	1.17931	-0.454429	4.59212	0.792948	2.60331	0.481106	-2.86732	-0.393256
158.7	0.568956	-0.454429	3.98177	1.4033	1.3826	0.481106	-0.425912	-1.61396
158.8	-1.2621	-0.454429	2.76107	1.4033	0.1619	0.481106	-1.03626	0.827447
158.9	0.568956	0.155922	0.930014	0.182596	1.3826	-0.739597	-2.25697	-1.00361
159	-0.0413952	0.766274	-0.290689	-1.03811	-0.448452	-0.129245	-2.86732	0.217095
159.1	1.17931	0.155922	0.319662	-1.03811	0.772251	-0.129245	-1.64662	0.827447
159.2	2.40001	-0.454429	-0.290689	0.792948	-0.448452	-0.129245	-0.425912	0.217095
159.3	1.78966	-0.454429	-2.7321	2.624	0.1619	0.481106	0.18444	0.217095
159.4	1.78966	-1.06478	-1.51139	2.01365	2.60331	0.481106	0.794791	-0.393256
159.5	1.78966	-1.67513	2.15072	1.4033	1.99295	-0.129245	-1.03626	-1.61396
159.6	1.17931	-0.454429	1.54037	0.792948	3.82401	-0.129245	0.794791	-1.61396
159.7	-0.0413952	-0.454429	3.37142	1.4033	3.82401	-0.129245	1.40514	-1.00361
159.8	0.568956	-0.454429	3.37142	2.01365	0.772251	-0.739597	-0.425912	2.6585
159.9	2.40001	0.155922	0.319662	2.624	1.99295	-0.129245	-2.86732	3.26885
160	2.40001	0.766274	-1.51139	0.792948	4.43436	0.481106	-1.64662	0.827447
160.1	1.17931	0.155922	-2.12174	1.4033	3.82401	1.09146	-2.25697	1.4378
160.2	0.568956	0.155922	-2.12174	3.84471	3.21366	1.09146	-1.64662	2.04815
160.3	2.40001	0.155922	0.930014	5.06541	4.43436	-0.129245	-1.03626	2.6585
160.4	1.78966	-1.06478	0.930014	3.23435	4.43436	0.481106	-1.64662	3.26885
160.5	1.78966	-1.06478	2.15072	1.4033	4.43436	-0.129245	-0.425912	2.04815
160.6	1.78966	-1.06478	2.15072	2.01365	5.04471	0.481106	-2.25697	2.6585
160.7	0.568956	0.766274	2.76107	2.624	4.43436	-0.739597	-2.86732	2.6585
160.8	0.568956	0.155922	0.930014	2.01365	4.43436	0.481106	-2.25697	2.04815
160.9	1.78966	0.155922	1.54037	1.4033	5.04471	1.09146	-2.25697	3.26885
161	2.40001	0.155922	3.37142	2.01365	4.43436	-0.129245	-2.25697	2.6585
161.1	1.78966	-0.454429	3.98177	3.23435	4.43436	-0.129245	-1.64662	2.04815
161.2	1.17931	-0.454429	5.20247	2.01365	4.43436	0.481106	0.18444	1.4378
161.3	1.17931	-0.454429	4.59212	3.23435	5.04471	-0.129245	-1.03626	2.6585
161.4	1.17931	-0.454429	2.76107	4.45506	5.04471	-0.129245	0.18444	2.6585
161.5	1.17931	-0.454429	2.76107	2.624	3.82401	-0.739597	0.794791	2.04815
161.6	1.78966	-0.454429	3.37142	2.624	1.99295	0.481106	0.794791	2.6585
161.7	0.568956	0.766274	4.59212	3.23435	3.21366	-0.739597	1.40514	0.827447
161.8	1.17931	1.37663	4.59212	2.624	3.21366	-0.739597	-0.425912	0.827447
161.9	1.17931	0.155922	4.59212	2.01365	3.82401	-0.129245	-2.25697	-0.393256
162	1.17931	0.766274	4.59212	2.01365	3.21366	-0.129245	-1.03626	-0.393256
162.1	0.568956	-0.454429	3.37142	2.624	3.82401	-0.739597	-2.25697	-0.393256
162.2	-0.0413952	0.766274	3.98177	3.23435	3.82401	-0.739597	-1.64662	0.827447
162.3	1.78966	-0.454429	3.98177	2.624	4.43436	-1.34995	-2.86732	2.04815
162.4	1.17931	0.155922	3.37142	2.624	3.21366	-0.739597	-1.03626	2.04815
162.5	0.568956	-1.67513	3.98177	3.84471	1.99295	-1.34995	-4.08802	0.827447
162.6	-0.0413952	-0.454429	2.76107	2.624	2.60331	-0.739597	-3.47767	0.827447
162.7	0.568956	1.37663	2.15072	2.624	3.21366	-1.34995	-2.86732	0.217095
162.8	0.568956	0.155922	0.319662	2.624	3.82401	-2.57065	-2.86732	2.04815
162.9	-0.0413952	0.155922	0.319662	3.23435	1.99295	-1.34995	-3.47767	1.4378
163	1.17931	1.98698	2.15072	3.23435	1.99295	-0.739597	-3.47767	0.827447
163.1	-1.2621	0.766274	2.76107	4.45506	1.99295	-1.34995	-1.64662	1.4378
163.2	-0.651747	0.155922	2.15072	2.624	2.60331	-1.34995	-2.25697	1.4378
163.3	-0.651747	1.37663	3.37142	2.01365	3.21366	-0.739597	-1.64662	2.04815
163.4	0.568956	0.766274	2.76107	2.01365	1.99295	-1.34995	-1.64662	0.217095
163.5	-0.0413952	0.155922	2.15072	3.23435	1.99295	-0.129245	-1.03626	-0.393256
163.6	-0.0413952	0.766274	0.930014	3.23435	2.60331	-0.739597	-2.86732	-1.00361
163.7	-0.651747	0.155922	1.54037	0.792948	2.60331	-0.739597	-4.08802	0.827447
163.8	-0.0413952	-1.06478	3.37142	-2.25881	1.99295	-0.739597	-2.86732	3.26885
163.9	0.568956	-0.454429	2.76107	0.182596	2.60331	-0.129245	-1.64662	2.6585
164	-0.651747	0.155922	2.15072	0.792948	3.21366	-0.129245	-0.425912	0.217095
164.1	0.568956	1.37663	2.76107	0.792948	4.43436	-0.129245	-0.425912	-1.00361
164.2	0.568956	0.155922	2.15072	1.4033	2.60331	-1.34995	-0.425912	0.217095
164.3	0.568956	-1.06478	0.930014	0.792948	0.772251	0.481106	-1.03626	0.827447
164.4	1.17931	0.155922	0.319662	-2.25881	0.772251	-0.129245	-0.425912	0.827447
164.5	1.17931	0.155922	0.319662	-3.47951	1.3826	-0.129245	0.794791	0.827447
164.6	-0.0413952	0.155922	0.319662	-1.64846	1.99295	-1.9603	0.18444	2.6585
164.7	1.78966	0.155922	0.930014	0.792948	0.772251	-0.739597	-0.425912	-0.393256
164.8	1.17931	-1.06478	-0.290689	2.01365	0.772251	1.09146	0.18444	-1.00361
164.9	-0.651747	-0.454429	-1.51139	0.792948	1.99295	0.481106	-1.03626	0.217095
165	-1.2621	-0.454429	0.319662	-0.427755	2.60331	1.09146	-2.86732	1.4378
165.1	0.568956	-0.454429	1.54037	2.624	3.21366	1.09146	-1.64662	2.6585
165.2	0.568956	-0.454429	2.76107	3.23435	1.3826	0.481106	-1.03626	2.04815
165.3	1.17931	-0.454429	3.37142	0.182596	0.772251	2.31216	-0.425912	1.4378
165.4	1.78966	-1.06478	1.54037	0.792948	1.99295	2.31216	-0.425912	1.4378
165.5	2.40001	-0.454429	3.37142	2.624	1.99295	1.09146	-1.64662	-0.393256
165.6	2.40001	-0.454429	2.76107	2.624	0.772251	1.09146	-1.64662	-0.393256
165.7	3.01036	-1.06478	2.76107	-0.427755	-1.0588	1.09146	-1.03626	0.217095
165.8	3.01036	-1.06478	3.98177	-2.86916	-2.88986	1.70181	-1.03626	0.217095
165.9	2.40001	-1.67513	3.37142	-1.03811	-2.27951	1.70181	-1.64662	-0.393256
166	1.17931	-2.28548	2.76107	0.182596	-0.448452	1.09146	0.18444	-0.393256
166.1	2.40001	0.155922	3.98177	-1.64846	-1.0588	2.92251	0.794791	1.4378
166.2	3.62071	-1.67513	3.37142	-1.64846	0.1619	2.31216	-1.03626	-0.393256
166.3	3.01036	-2.28548	0.930014	-2.25881	1.3826	1.09146	-2.25697	-1.00361
166.4	1.17931	-1.67513	2.76107	-1.64846	0.1619	0.481106	-1.03626	-0.393256
166.5	1.17931	-1.06478	5.20247	-0.427755	-0.448452	-0.129245	-2.86732	0.217095
166.6	1.17931	-2.28548	5.20247	-0.427755	-0.448452	0.481106	-2.86732	1.4378
166.7	2.40001	-1.67513	3.98177	0.792948	-1.0588	0.481106	-1.03626	0.827447
166.8	2.40001	-1.06478	3.98177	2.01365	0.772251	0.481106	-2.86732	0.827447
166.9	1.78966	-0.454429	4.59212	1.4033	1.3826	2.92251	-2.25697	-0.393256
167	3.01036	-1.06478	5.81283	1.4033	1.99295	1.09146	-4.08802	0.827447
167.1	1.78966	-1.06478	5.20247	1.4033	0.1619	0.481106	-2.86732	0.217095
167.2	1.17931	-1.06478	5.81283	2.01365	0.772251	1.09146	-2.25697	0.217095
167.3	1.78966	0.155922	3.37142	2.624	1.3826	1.09146	-0.425912	0.217095
167.4	1.17931	-1.67513	4.59212	2.624	2.60331	-0.129245	-1.03626	0.827447
167.5	1.78966	-1.06478	5.20247	2.624	2.60331	-0.739597	-2.86732	2.04815
167.6	1.17931	0.155922	6.42318	0.182596	0.772251	-0.129245	-1.03626	2.04815
167.7	2.40001	0.155922	5.20247	1.4033	0.772251	-0.739597	0.18444	0.827447
167.8	2.40001	-0.454429	6.42318	1.4033	0.772251	-0.129245	0.18444	-0.393256
167.9	2.40001	0.155922	6.42318	0.792948	-0.448452	0.481106	-1.64662	0.217095
168	0.568956	-2.28548	5.20247	-0.427755	0.772251	0.481106	-2.25697	0.217095
168.1	0.568956	-1.06478	5.20247	1.4033	3.21366	1.09146	-2.25697	-1.61396
168.2	1.17931	0.766274	5.20247	3.23435	3.82401	-0.129245	-1.64662	-1.00361
168.3	0.568956	0.766274	2.76107	2.624	1.99295	-0.129245	-1.64662	-0.393256
168.4	0.568956	0.155922	2.76107	3.84471	1.99295	-0.739597	-1.64662	-0.393256
168.5	0.568956	0.766274	3.98177	0.792948	0.772251	-0.129245	-2.86732	-0.393256
168.6	1.17931	0.766274	3.98177	-2.86916	0.772251	-0.129245	-2.25697	0.217095
168.7	1.17931	1.37663	3.98177	-1.03811	1.3826	1.70181	-2.86732	-0.393256
168.8	0.568956	1.98698	3.37142	-0.427755	0.772251	0.481106	-4.08802	-1.00361
168.9	0.568956	1.37663	3.98177	0.792948	1.3826	-0.129245	-3.47767	-1.00361
169	0.568956	0.155922	3.98177	0.182596	0.772251	0.481106	-2.25697	-0.393256
169.1	1.78966	1.37663	3.37142	0.792948	-1.0588	-0.129245	-1.64662	-1.00361
169.2	2.40001	1.98698	3.37142	2.624	-0.448452	1.09146	-3.47767	-1.00361
169.3	1.78966	1.37663	5.20247	1.4033	0.1619	-0.129245	-5.30872	-1.00361
169.4	1.17931	1.37663	5.20247	1.4033	0.772251	-0.129245	-4.69837	-0.393256
169.5	0.568956	1.37663	4.59212	1.4033	1.3826	-0.129245	-3.47767	0.217095
169.6	1.78966	1.37663	3.98177	-0.427755	1.3826	0.481106	-4.08802	-1.61396
169.7	1.78966	1.98698	3.98177	-1.64846	2.60331	0.481106	-4.08802	-2.83466
169.8	-0.0413952	1.37663	4.59212	-2.25881	3.21366	-0.129245	-2.25697	-2.22431
169.9	0.568956	0.766274	3.37142	-2.25881	1.99295	0.481106	-1.64662	-0.393256
170	2.40001	1.37663	3.98177	-2.25881	0.772251	-0.129245	-1.64662	1.4378
170.1	1.78966	1.98698	4.59212	-1.03811	1.99295	-0.129245	-2.25697	1.4378
170.2	1.17931	1.37663	5.81283	0.182596	2.60331	0.481106	-1.03626	-0.393256
170.3	1.17931	1.37663	5.20247	-0.427755	0.772251	-0.129245	-1.03626	0.217095
170.4	1.17931	1.37663	5.81283	0.792948	1.3826	0.481106	-1.03626	-0.393256
170.5	3.01036	1.37663	4.59212	2.624	1.99295	0.481106	-2.25697	0.217095
170.6	2.40001	1.37663	3.37142	0.792948	1.99295	-0.129245	-2.86732	-0.393256
170.7	1.78966	0.766274	2.15072	-1.64846	3.82401	1.09146	-1.64662	0.217095
170.8	2.40001	0.766274	2.76107	-2.25881	3.82401	1.09146	-1.03626	0.827447
170.9	1.17931	0.766274	4.59212	-4.70022	3.82401	-0.129245	-1.03626	0.217095
171	1.17931	0.155922	5.81283	-5.31057	3.82401	0.481106	-0.425912	-0.393256
171.1	1.17931	0.766274	4.59212	-2.86916	3.21366	1.09146	-1.03626	1.4378
171.2	-0.0413952	0.155922	3.37142	-2.86916	3.21366	0.481106	-2.86732	3.8792
171.3	1.17931	-0.454429	3.37142	-4.08986	1.99295	-0.129245	-2.25697	1.4378
171.4	1.78966	-0.454429	2.15072	-5.92092	2.60331	0.481106	-0.425912	-0.393256
171.5	1.78966	0.766274	3.37142	-5.92092	1.99295	0.481106	2.01549	-1.61396
171.6	1.17931	1.98698	3.98177	-4.70022	2.60331	1.09146	2.62585	-0.393256
171.7	-0.0413952	1.98698	2.15072	-1.03811	0.772251	1.09146	2.01549	-1.61396
171.8	1.17931	1.37663	3.98177	0.182596	1.99295	-0.739597	2.01549	2.04815
171.9	-0.0413952	0.155922	4.59212	1.4033	1.3826	-0.129245	0.794791	0.827447
172	2.40001	-1.06478	4.59212	0.792948	1.99295	-0.129245	2.62585	0.217095
172.1	3.01036	1.37663	4.59212	0.792948	1.99295	-0.129245	2.62585	0.217095
172.2	1.17931	0.766274	4.59212	-0.427755	1.99295	-0.129245	1.40514	0.827447
172.3	-0.651747	1.37663	2.15072	-3.47951	1.99295	0.481106	1.40514	1.4378
172.4	-0.651747	0.155922	2.15072	-5.92092	1.3826	-0.129245	2.01549	2.04815
172.5	1.17931	0.766274	5.20247	-4.08986	0.772251	-0.739597	2.01549	-1.61396
172.6	-0.0413952	1.37663	2.76107	-2.25881	1.99295	0.481106	2.01549	0.827447
172.7	1.17931	0.766274	3.98177	-2.25881	1.99295	-0.129245	2.01549	1.4378
172.8	1.78966	0.155922	5.81283	-3.47951	0.772251	0.481106	1.40514	1.4378
172.9	1.17931	0.766274	5.20247	-3.47951	-0.448452	-0.129245	1.40514	0.217095
173	1.17931	-0.454429	4.59212	-4.70022	-0.448452	-0.129245	2.62585	0.217095
173.1	-0.651747	-0.454429	3.37142	-4.08986	-1.66916	-0.739597	2.01549	-0.393256
173.2	-0.0413952	0.155922	3.98177	-3.47951	-1.66916	-0.739597	2.01549	-1.00361
173.3	-0.0413952	0.155922	4.59212	-2.25881	0.772251	-0.129245	2.01549	-1.00361
173.4	1.17931	0.766274	3.98177	-1.03811	-1.0588	0.481106	3.2362	-1.61396
173.5	0.568956	0.766274	3.98177	2.624	0.1619	1.09146	2.62585	-2.22431
173.6	1.17931	0.766274	3.37142	3.23435	1.3826	0.481106	2.01549	-2.83466
173.7	1.17931	0.155922	2.76107	-1.03811	0.1619	-0.739597	0.794791	-2.22431
173.8	1.17931	0.155922	2.15072	-1.64846	-1.0588	-0.739597	0.18444	-1.00361
173.9	-0.0413952	0.766274	3.37142	0.792948	-0.448452	-0.129245	-1.03626	-1.61396
174	-0.0413952	0.155922	3.37142	1.4033	1.3826	1.09146	-1.64662	-1.61396
174.1	-0.0413952	0.155922	3.37142	-0.427755	0.772251	1.09146	0.18444	-2.22431
174.2	-0.0413952	0.766274	2.15072	-2.25881	0.772251	0.481106	-1.03626	-2.22431
174.3	1.17931	0.155922	3.37142	-1.64846	-1.66916	-0.129245	0.18444	-2.83466
174.4	1.78966	0.155922	3.37142	1.4033	-1.0588	0.481106	0.18444	-2.22431
174.5	0.568956	-0.454429	4.59212	1.4033	-1.0588	0.481106	0.794791	-2.22431
174.6	-0.651747	1.37663	3.98177	1.4033	-0.448452	-0.129245	0.18444	-3.44501
174.7	1.17931	0.766274	2.76107	1.4033	-1.66916	0.481106	0.18444	-1.61396
174.8	1.17931	0.155922	3.98177	3.23435	-2.88986	0.481106	-1.03626	-1.61396
174.9	0.568956	-0.454429	2.76107	3.23435	-2.27951	0.481106	-1.03626	-1.61396
175	0.568956	1.37663	3.37142	1.4033	-1.0588	0.481106	0.18444	-2.22431
175.1	-0.0413952	0.766274	2.76107	0.182596	-1.0588	-0.739597	-1.03626	-2.22431
175.2	0.568956	0.766274	2.15072	0.182596	-2.27951	-0.739597	-0.425912	0.217095
175.3	1.78966	0.155922	2.76107	-1.03811	-2.88986	-0.129245	-1.03626	-0.393256
175.4	1.17931	-1.06478	2.15072	-0.427755	-2.27951	1.09146	0.18444	-2.22431
175.5	0.568956	-1.06478	2.76107	0.792948	-2.88986	-0.129245	0.18444	-0.393256
175.6	-0.0413952	-0.454429	3.98177	2.624	-3.50021	-0.129245	-1.03626	-0.393256
175.7	-0.0413952	0.155922	5.20247	0.792948	-2.27951	-0.129245	-1.03626	-1.61396
175.8	-0.0413952	0.155922	4.59212	-2.25881	-2.27951	0.481106	0.18444	1.4378
175.9	1.17931	-0.454429	3.37142	-1.64846	-2.88986	0.481106	0.794791	2.04815
176	0.568956	0.155922	3.37142	-0.427755	-3.50021	0.481106	-0.425912	0.217095
176.1	0.568956	0.766274	3.98177	-1.64846	-2.27951	-0.129245	-1.64662	-0.393256
176.2	1.78966	0.155922	3.98177	-2.86916	-0.448452	1.70181	-1.64662	-1.61396
176.3	0.568956	0.766274	3.37142	-1.64846	0.772251	-0.129245	0.18444	-1.61396
176.4	1.78966	0.766274	2.15072	-1.03811	-0.448452	-0.129245	1.40514	0.217095
176.5	1.78966	-0.454429	2.15072	0.792948	-2.27951	0.481106	-1.03626	-1.00361
176.6	1.78966	-0.454429	2.15072	1.4033	-2.27951	0.481106	-1.03626	0.217095
176.7	1.17931	-1.06478	2.15072	-1.03811	0.772251	-0.129245	-0.425912	0.827447
176.8	2.40001	-0.454429	2.76107	-1.03811	1.3826	0.481106	-2.25697	2.04815
176.9	1.17931	-0.454429	1.54037	0.182596	-0.448452	-0.129245	-0.425912	2.04815
177	1.17931	0.155922	0.319662	2.01365	-1.0588	0.481106	0.18444	0.827447
177.1	1.17931	-0.454429	-0.290689	2.01365	0.772251	-0.129245	-0.425912	2.6585
177.2	1.78966	-1.06478	-0.901041	3.84471	0.1619	-1.9603	0.18444	3.26885
177.3	1.17931	-0.454429	0.319662	3.23435	-1.0588	-0.129245	0.18444	0.827447
177.4	1.17931	0.155922	0.319662	3.23435	-0.448452	1.09146	0.18444	0.217095
177.5	-0.0413952	-1.06478	0.319662	4.45506	0.1619	-0.129245	-0.425912	2.04815
177.6	2.40001	-1.06478	0.930014	4.45506	-0.448452	-0.129245	0.18444	0.827447
177.7	1.78966	0.155922	-0.290689	2.624	-1.0588	-0.739597	0.794791	0.827447
177.8	1.78966	0.155922	-0.290689	0.792948	-1.0588	0.481106	1.40514	0.827447
177.9	1.17931	0.155922	-0.901041	-0.427755	1.3826	0.481106	2.01549	1.4378
178	1.17931	-1.06478	-3.34245	-1.03811	2.60331	0.481106	0.794791	0.827447
178.1	-0.0413952	0.766274	-6.39421	-2.86916	0.772251	-0.129245	1.40514	0.217095
178.2	0.568956	-0.454429	-5.1735	-1.64846	1.99295	-0.129245	2.01549	0.827447
178.3	1.17931	0.766274	-3.9528	0.182596	0.772251	-0.129245	2.01549	-1.00361
178.4	0.568956	0.155922	-3.9528	-0.427755	0.1619	-1.34995	0.794791	-2.22431
178.5	1.17931	0.766274	-3.34245	-2.25881	0.772251	-0.739597	0.18444	0.827447
178.6	-0.0413952	0.155922	-4.56315	-2.86916	0.1619	0.481106	0.18444	0.827447
178.7	-0.651747	0.766274	-6.39421	-4.70022	-1.0588	-1.34995	-0.425912	0.827447
178.8	1.17931	-0.454429	-3.34245	-4.08986	-1.0588	-1.9603	0.18444	0.827447
178.9	0.568956	-0.454429	-3.34245	-0.427755	-0.448452	-1.9603	0.18444	1.4378
179	0.568956	0.155922	-1.51139	-0.427755	-0.448452	-1.34995	0.18444	1.4378
179.1	0.568956	-0.454429	-2.7321	-0.427755	-0.448452	-1.34995	-0.425912	0.827447
179.2	-0.0413952	0.155922	-3.34245	-1.03811	-1.0588	-0.129245	0.18444	0.217095
179.3	-0.0413952	-0.454429	-3.9528	-1.03811	-1.66916	-0.739597	-1.03626	0.217095
179.4	0.568956	0.155922	-2.12174	-1.64846	0.1619	-0.739597	-1.64662	-0.393256
179.5	-0.0413952	0.155922	-0.901041	-1.03811	0.772251	-1.34995	-1.03626	0.217095
179.6	-0.0413952	-0.454429	-0.901041	-1.03811	0.1619	-1.34995	-2.86732	0.827447
179.7	-2.4828	1.37663	-1.51139	-1.03811	-1.0588	-0.129245	-2.86732	1.4378
179.8	-2.4828	0.155922	-0.290689	0.792948	-1.66916	-0.129245	-1.64662	0.217095
179.9	-1.87245	0.155922	1.54037	0.182596	-1.66916	-1.34995	-2.25697	0.827447
180	-1.2621	-0.454429	0.930014	-1.03811	-2.88986	-1.34995	-2.86732	2.04815
180.1	-1.87245	-1.06478	-0.290689	-2.25881	-1.66916	-1.9603	-2.86732	0.827447
180.2	-1.87245	1.37663	-0.901041	-4.70022	-1.0588	-0.129245	-2.25697	0.827447
180.3	-1.87245	0.766274	-0.901041	-3.47951	-1.0588	-0.739597	-2.86732	2.6585
180.4	-1.2621	0.155922	-0.901041	-3.47951	0.1619	-0.129245	-1.64662	3.26885
180.5	-0.0413952	-1.06478	-1.51139	-2.86916	0.772251	-0.129245	-1.64662	3.26885
180.6	0.568956	-0.454429	-0.901041	-1.03811	-1.66916	-0.739597	-1.03626	0.827447
180.7	-0.0413952	0.155922	-0.290689	-0.427755	-2.27951	0.481106	-0.425912	0.217095
180.8	0.568956	0.766274	-2.12174	-2.25881	-1.0588	-0.129245	-1.64662	-0.393256
180.9	1.17931	-0.454429	-2.7321	-1.64846	-0.448452	-0.129245	-2.25697	-0.393256
181	0.568956	-0.454429	-0.901041	-1.03811	-0.448452	1.09146	-1.03626	0.827447
181.1	0.568956	0.155922	-1.51139	2.01365	-0.448452	0.481106	0.794791	0.827447
181.2	0.568956	0.766274	-2.12174	5.06541	-1.0588	-1.34995	-1.03626	0.217095
181.3	-0.0413952	0.766274	-3.34245	3.23435	-0.448452	0.481106	-1.03626	-1.00361
181.4	1.78966	-0.454429	-3.34245	2.01365	-1.66916	1.70181	0.18444	-0.393256
181.5	1.17931	-1.06478	-3.34245	0.792948	-2.27951	1.09146	0.18444	0.217095
181.6	-1.2621	-1.06478	-4.56315	0.182596	-1.66916	1.70181	-0.425912	-1.00361
181.7	0.568956	-1.06478	-2.7321	2.01365	-1.66916	1.09146	-1.03626	-1.00361
181.8	2.40001	0.766274	-0.290689	2.01365	0.1619	2.31216	-0.425912	-0.393256
181.9	1.78966	0.155922	0.319662	-2.25881	-0.448452	1.70181	-0.425912	-1.00361
182	1.78966	-1.06478	2.15072	-4.08986	-1.0588	1.09146	0.794791	-0.393256
182.1	1.78966	-0.454429	2.15072	-2.86916	-0.448452	1.70181	-1.03626	1.4378
182.2	-0.0413952	-0.454429	2.76107	0.792948	0.1619	1.09146	-2.25697	-0.393256
182.3	1.17931	-1.06478	3.37142	3.23435	-1.0588	1.70181	-1.03626	0.217095
182.4	1.78966	-1.67513	4.59212	2.01365	-1.0588	2.31216	0.18444	0.827447
182.5	2.40001	-1.67513	3.98177	-0.427755	-0.448452	2.31216	-1.03626	0.217095
182.6	0.568956	-1.06478	2.76107	0.792948	-1.0588	2.31216	-1.03626	-1.00361
182.7	-0.0413952	-0.454429	4.59212	-0.427755	0.1619	1.09146	0.18444	0.827447
182.8	1.17931	-0.454429	5.81283	-4.70022	1.99295	1.70181	0.794791	-0.393256
182.9	2.40001	-2.28548	3.37142	-5.92092	1.3826	1.70181	0.18444	0.217095
183	-0.0413952	-2.89584	2.76107	-2.25881	2.60331	2.31216	-0.425912	0.827447
183.1	0.568956	-1.06478	3.98177	0.792948	3.21366	1.70181	-2.25697	0.827447
183.2	-0.0413952	-0.454429	3.37142	2.01365	1.99295	1.09146	-2.86732	-0.393256
183.3	0.568956	-1.67513	3.37142	3.84471	1.3826	0.481106	-4.08802	-0.393256
183.4	0.568956	-1.67513	3.37142	2.624	3.21366	-0.739597	-2.86732	0.217095
183.5	1.17931	-0.454429	2.15072	3.84471	2.60331	-0.739597	-3.47767	-1.00361
183.6	1.17931	-1.67513	1.54037	3.84471	1.3826	1.09146	-1.03626	-1.00361
183.7	0.568956	-0.454429	3.37142	0.792948	1.3826	0.481106	-1.64662	0.827447
183.8	1.78966	0.155922	2.15072	-2.86916	0.1619	1.09146	-0.425912	0.827447
183.9	0.568956	-0.454429	-1.51139	-2.25881	0.1619	1.09146	0.794791	-1.00361
184	1.17931	-2.28548	-2.12174	-0.427755	-0.448452	-0.129245	1.40514	0.217095
184.1	0.568956	-0.454429	-1.51139	0.182596	0.772251	0.481106	0.18444	1.4378
184.2	1.17931	0.766274	-1.51139	-1.64846	2.60331	-0.129245	-1.03626	0.217095
184.3	1.17931	-0.454429	-0.901041	-2.25881	1.99295	-0.129245	-2.25697	0.217095
184.4	0.568956	1.37663	-2.12174	-2.25881	0.772251	1.09146	-2.25697	0.827447
184.5	1.17931	0.155922	-0.290689	-3.47951	1.3826	-0.129245	-0.425912	0.217095
184.6	1.17931	-0.454429	1.54037	-1.64846	1.99295	0.481106	0.18444	-0.393256
184.7	0.568956	-2.28548	1.54037	-2.86916	0.772251	0.481106	0.18444	-0.393256
184.8	0.568956	-0.454429	-0.290689	-6.53127	1.99295	1.70181	-0.425912	0.217095
184.9	0.568956	0.155922	-1.51139	-4.08986	0.772251	1.09146	-1.03626	-1.00361
185	-0.0413952	0.766274	0.319662	-5.31057	0.1619	0.481106	-1.03626	-0.393256
185.1	0.568956	1.37663	1.54037	-7.14162	-1.0588	-0.739597	0.18444	-0.393256
185.2	-0.0413952	1.98698	0.319662	-7.14162	-1.0588	-0.129245	-1.03626	-1.00361
185.3	-0.0413952	1.37663	-1.51139	-5.92092	0.772251	-0.739597	-1.03626	-1.00361
185.4	0.568956	1.98698	-1.51139	-4.08986	0.1619	1.70181	-2.86732	-1.00361
185.5	-0.651747	1.98698	-0.290689	-3.47951	-1.0588	0.481106	-2.86732	-0.393256
185.6	-0.0413952	0.766274	-0.901041	-4.08986	-1.66916	-0.129245	-1.64662	-0.393256
185.7	1.78966	1.98698	-1.51139	-4.08986	-2.27951	-0.129245	-2.86732	1.4378
185.8	1.17931	1.37663	-2.7321	-4.70022	-0.448452	0.481106	-4.08802	0.827447
185.9	0.568956	1.37663	-2.7321	-4.08986	0.1619	1.09146	-2.86732	-0.393256
186	-1.2621	1.37663	-1.51139	-3.47951	-0.448452	0.481106	-4.08802	-1.61396
186.1	-0.651747	2.59733	0.319662	-5.92092	0.1619	0.481106	-3.47767	0.217095
186.2	-0.0413952	0.766274	-1.51139	-5.31057	-1.0588	-0.739597	-2.86732	0.827447
186.3	-0.651747	1.37663	-1.51139	-4.08986	-1.0588	0.481106	-3.47767	2.04815
186.4	-0.651747	0.766274	-2.12174	-1.64846	-2.27951	1.70181	-3.47767	1.4378
186.5	-0.651747	1.37663	-0.290689	-2.86916	-1.66916	-0.129245	-3.47767	0.827447
186.6	0.568956	0.766274	-0.901041	-6.53127	-1.66916	0.481106	-2.86732	0.827447
186.7	-0.0413952	1.37663	-0.901041	-8.97268	-0.448452	0.481106	-2.86732	2.6585
186.8	-0.0413952	0.766274	-1.51139	-8.36233	1.3826	-0.129245	-3.47767	2.04815
186.9	1.17931	1.37663	0.930014	-5.92092	0.772251	-0.739597	-4.69837	0.827447
187	-0.0413952	1.37663	2.76107	-2.25881	-1.0588	-0.739597	-3.47767	2.6585
187.1	-1.2621	1.37663	4.59212	0.792948	-1.66916	-0.129245	-3.47767	3.8792
187.2	-0.0413952	1.37663	4.59212	1.4033	-2.88986	0.481106	-3.47767	1.4378
187.3	-1.87245	1.37663	4.59212	1.4033	-2.27951	-0.129245	-1.64662	-0.393256
187.4	-0.651747	0.766274	3.37142	3.84471	-3.50021	1.09146	0.18444	2.04815
187.5	-0.0413952	1.37663	3.98177	3.84471	-1.66916	-0.129245	-1.03626	0.827447
187.6	-0.651747	0.766274	3.98177	1.4033	-1.0588	1.09146	0.18444	2.04815
187.7	0.568956	1.37663	2.76107	-0.427755	0.1619	0.481106	0.18444	1.4378
187.8	-0.0413952	0.155922	1.54037	1.4033	0.772251	0.481106	-1.03626	1.4378
187.9	-0.0413952	1.98698	0.319662	2.624	-0.448452	1.09146	-3.47767	0.827447
188	-0.651747	-0.454429	-0.290689	-1.03811	-1.0588	1.70181	-0.425912	-0.393256
188.1	-0.0413952	0.155922	-0.290689	-2.25881	-1.0588	-0.129245	0.18444	-0.393256
188.2	-0.0413952	0.155922	0.930014	-0.427755	-1.0588	-0.129245	1.40514	-0.393256
188.3	-0.651747	-0.454429	0.930014	1.4033	-1.0588	0.481106	0.794791	-0.393256
188.4	-1.2621	-0.454429	0.930014	3.84471	-1.0588	0.481106	0.18444	1.4378
188.5	-0.0413952	0.155922	2.15072	4.45506	0.1619	0.481106	0.794791	2.04815
188.6	1.17931	-0.454429	2.15072	4.45506	0.1619	0.481106	1.40514	1.4378
188.7	0.568956	-1.06478	0.930014	4.45506	0.1619	-0.129245	1.40514	-0.393256
188.8	1.17931	1.37663	-0.290689	6.28611	-1.0588	-0.739597	2.01549	0.827447
188.9	-0.0413952	0.766274	0.319662	6.28611	0.1619	-0.129245	0.794791	0.827447
189	-0.0413952	0.766274	0.319662	6.28611	-1.0588	-0.129245	0.18444	0.217095
189.1	0.568956	-0.454429	0.319662	5.67576	-2.27951	-0.739597	0.18444	-1.00361
189.2	0.568956	0.766274	0.930014	3.23435	-3.50021	-0.129245	1.40514	-0.393256
189.3	-0.0413952	1.37663	-0.290689	3.23435	-1.0588	-0.129245	2.01549	-0.393256
189.4	-0.651747	0.155922	1.54037	3.84471	-0.448452	-0.129245	-0.425912	-1.00361
189.5	-0.0413952	0.766274	0.930014	5.06541	-0.448452	-0.739597	0.794791	0.217095
189.6	0.568956	-1.06478	-0.901041	4.45506	-1.0588	-0.129245	-1.03626	2.04815
189.7	0.568956	0.766274	-0.901041	3.84471	0.772251	-0.739597	-2.25697	3.8792
189.8	-1.2621	0.155922	0.319662	2.01365	0.772251	-0.129245	-2.86732	0.827447
189.9	-0.0413952	-0.454429	-0.290689	3.23435	-0.448452	-0.129245	-2.86732	1.4378
190	-0.0413952	0.766274	-0.290689	3.23435	-1.0588	0.481106	-2.25697	2.6585
190.1	-0.0413952	0.766274	-0.901041	3.23435	-1.66916	-0.739597	-0.425912	0.217095
190.2	-1.87245	-0.454429	-0.290689	3.23435	-0.448452	-0.739597	0.794791	-0.393256
190.3	-0.651747	0.766274	-1.51139	2.624	-0.448452	-0.739597	-1.03626	0.217095
190.4	0.568956	1.37663	-1.51139	3.23435	-1.0588	-1.34995	-1.03626	-1.00361
190.5	1.78966	0.155922	-0.901041	3.84471	-2.27951	-1.34995	-1.64662	-1.61396
190.6	1.78966	1.37663	-0.290689	3.84471	-1.66916	-0.739597	-0.425912	-1.61396
190.7	-0.0413952	1.37663	-0.290689	3.84471	-2.27951	-0.129245	-1.64662	-1.61396
190.8	-0.0413952	-1.06478	-2.12174	0.792948	-2.88986	-0.739597	-1.64662	-1.00361
190.9	0.568956	0.155922	-1.51139	-1.03811	-2.88986	-0.129245	-2.25697	-1.61396
191	1.17931	0.155922	-1.51139	0.182596	-2.88986	1.70181	-1.64662	-2.83466
191.1	1.78966	-0.454429	-2.7321	1.4033	-1.66916	1.09146	-1.64662	-2.83466
191.2	1.78966	-0.454429	-2.12174	2.624	-1.0588	-0.739597	-1.03626	-2.83466
191.3	1.17931	0.155922	-2.12174	2.01365	-2.88986	-0.129245	-1.64662	-3.44501
191.4	-0.0413952	0.766274	-1.51139	-0.427755	-4.72091	-0.129245	-0.425912	-3.44501
191.5	-0.0413952	0.155922	0.319662	0.182596	-3.50021	-0.739597	1.40514	-1.61396
191.6	-0.0413952	0.155922	-1.51139	1.4033	-3.50021	-0.129245	1.40514	-0.393256
191.7	1.17931	1.37663	-4.56315	2.01365	-2.88986	-0.129245	2.01549	0.827447
191.8	1.78966	1.37663	-5.78385	3.23435	-2.27951	1.09146	0.794791	0.827447
191.9	1.78966	0.155922	-5.1735	3.23435	-4.11056	-0.129245	-0.425912	-0.393256
192	1.17931	-1.06478	-5.1735	0.792948	-2.88986	0.481106	-2.25697	-0.393256
192.1	0.568956	-1.06478	-6.39421	0.792948	-2.27951	-0.739597	-0.425912	-1.61396
192.2	1.17931	-0.454429	-7.61491	1.4033	-2.27951	-0.739597	-2.25697	-1.00361
192.3	1.78966	0.155922	-6.39421	2.01365	-1.66916	-0.129245	-1.03626	-3.44501
192.4	0.568956	0.155922	-3.9528	-0.427755	-0.448452	-0.129245	-2.25697	-1.61396
192.5	-0.0413952	-0.454429	-0.901041	0.792948	1.99295	-0.129245	-0.425912	0.217095
192.6	0.568956	0.155922	2.15072	2.01365	0.1619	1.09146	-2.25697	0.217095
192.7	0.568956	-0.454429	2.76107	3.23435	-0.448452	0.481106	-3.47767	-1.00361
192.8	1.17931	-0.454429	2.15072	3.23435	-1.66916	-0.129245	-1.64662	-1.00361
192.9	-0.0413952	0.155922	2.76107	2.01365	-1.0588	1.70181	-0.425912	-2.22431
193	-0.0413952	-1.06478	0.930014	1.4033	0.1619	-0.129245	-0.425912	0.217095
193.1	-0.0413952	-1.06478	0.930014	0.792948	0.772251	-0.129245	-1.64662	2.04815
193.2	2.40001	-1.06478	2.76107	0.792948	-1.0588	-0.129245	-2.86732	1.4378
193.3	1.78966	0.155922	2.76107	1.4033	-0.448452	1.70181	-2.25697	1.4378
193.4	0.568956	-0.454429	0.930014	-1.03811	1.3826	-0.129245	-1.64662	0.827447
193.5	1.17931	-0.454429	0.319662	0.182596	1.3826	-0.739597	-2.25697	2.6585
193.6	1.17931	0.155922	1.54037	1.4033	3.21366	-0.129245	-0.425912	2.04815
193.7	1.78966	-0.454429	1.54037	2.01365	3.21366	0.481106	-2.25697	1.4378
193.8	1.17931	-1.06478	1.54037	1.4033	3.82401	-0.129245	-2.25697	1.4378
193.9	1.17931	-0.454429	0.930014	2.01365	1.99295	-0.129245	-1.03626	-0.393256
194	0.568956	0.766274	-0.290689	2.01365	0.772251	0.481106	-0.425912	0.217095
194.1	0.568956	0.155922	0.319662	0.792948	0.1619	0.481106	-1.03626	0.217095
194.2	-0.651747	-0.454429	0.930014	2.01365	-1.0588	-0.129245	-1.64662	0.217095
194.3	1.17931	0.766274	1.54037	1.4033	-0.448452	0.481106	-2.25697	0.217095
194.4	1.78966	-0.454429	-0.290689	1.4033	0.772251	-1.34995	-2.25697	2.04815
194.5	2.40001	-0.454429	2.15072	1.4033	1.3826	-0.129245	-2.86732	2.04815
194.6	1.17931	-0.454429	2.76107	2.624	-0.448452	-1.34995	-2.86732	0.827447
194.7	0.568956	0.155922	2.15072	2.624	0.772251	-0.129245	-2.86732	1.4378
194.8	-0.0413952	0.155922	1.54037	2.624	1.3826	1.09146	-1.64662	0.827447
194.9	1.17931	0.155922	2.76107	4.45506	-0.448452	-0.129245	-1.03626	0.827447
195	0.568956	0.155922	1.54037	5.06541	-1.66916	-0.739597	-2.25697	-0.393256
195.1	1.78966	-1.06478	2.15072	3.84471	-0.448452	-0.129245	-3.47767	0.217095
195.2	1.78966	-1.67513	0.930014	2.624	0.1619	-1.34995	-1.64662	-1.00361
195.3	-0.0413952	0.155922	-0.290689	2.624	0.1619	-0.739597	-1.64662	-2.22431
195.4	0.568956	-0.454429	-0.901041	1.4033	-1.0588	-0.129245	-2.86732	-0.393256
195.5	0.568956	0.766274	0.319662	0.182596	-1.66916	-0.129245	-4.08802	0.217095
195.6	-0.0413952	0.155922	1.54037	1.4033	-0.448452	-1.9603	-2.25697	0.827447
195.7	0.568956	-0.454429	-0.290689	3.23435	-1.0588	-1.34995	-1.64662	2.04815
195.8	1.17931	0.155922	-1.51139	3.23435	-1.66916	-1.34995	-2.25697	0.827447
195.9	-0.0413952	-0.454429	-1.51139	2.01365	-1.66916	-0.739597	-2.86732	-0.393256
196	-0.0413952	0.155922	-3.34245	3.23435	-0.448452	-0.739597	-2.25697	0.217095
196.1	-0.0413952	0.155922	-3.34245	3.84471	-1.0588	-1.34995	-3.47767	1.4378
196.2	-0.0413952	-1.06478	-3.9528	4.45506	-1.0588	-1.9603	-2.86732	0.217095
196.3	0.568956	0.155922	-3.9528	5.06541	-0.448452	-1.9603	-0.425912	-0.393256
196.4	-0.0413952	1.37663	-3.9528	3.84471	-0.448452	-1.9603	-1.64662	-1.00361
196.5	-1.87245	-0.454429	-3.9528	3.84471	-2.27951	-1.34995	-3.47767	-0.393256
196.6	-1.2621	-1.06478	-2.7321	2.624	-1.66916	-0.739597	-2.25697	0.827447
196.7	-0.651747	0.155922	-3.9528	2.624	-1.0588	-0.739597	-1.03626	0.827447
196.8	-0.651747	0.155922	-5.78385	2.01365	0.1619	-0.739597	-2.25697	0.827447
196.9	-0.651747	1.98698	-6.39421	0.182596	-1.0588	-0.129245	-2.86732	1.4378
197	-0.651747	0.766274	-4.56315	1.4033	0.1619	-0.739597	-4.08802	0.217095
197.1	-0.651747	0.155922	-5.78385	1.4033	-0.448452	-0.739597	-3.47767	0.827447
197.2	-0.651747	-1.06478	-5.78385	0.182596	0.1619	-0.739597	-2.86732	0.217095
197.3	1.17931	-0.454429	-5.78385	2.01365	0.1619	-1.34995	-1.03626	-1.00361
197.4	1.17931	0.155922	-4.56315	2.624	1.99295	-0.739597	-1.03626	0.217095
197.5	1.17931	0.155922	-3.9528	2.624	-0.448452	0.481106	-1.03626	1.4378
197.6	0.568956	-1.06478	-4.56315	3.23435	-0.448452	-0.129245	0.18444	1.4378
197.7	1.17931	-1.06478	-5.1735	0.182596	0.1619	1.70181	-0.425912	-1.61396
197.8	1.17931	-0.454429	-5.78385	-0.427755	0.772251	1.09146	-0.425912	-1.61396
197.9	1.17931	0.766274	-4.56315	0.182596	1.99295	-1.9603	-1.03626	0.217095
198	1.17931	0.155922	-3.34245	1.4033	1.99295	-0.129245	-0.425912	0.217095
198.1	2.40001	-0.454429	-2.7321	0.792948	1.3826	0.481106	-0.425912	-1.00361
198.2	1.78966	0.155922	-3.9528	1.4033	0.1619	1.70181	-1.64662	-1.00361
198.3	-1.2621	0.155922	-2.7321	1.4033	-0.448452	1.09146	-2.25697	0.217095
198.4	0.568956	0.155922	-3.9528	1.4033	0.772251	1.70181	-1.03626	0.217095
198.5	2.40001	-1.06478	-4.56315	0.792948	0.1619	1.70181	-1.03626	-1.00361
198.6	1.78966	-1.06478	-3.9528	1.4033	0.772251	1.70181	-0.425912	-1.00361
198.7	1.78966	0.155922	-5.1735	2.01365	1.3826	1.70181	-0.425912	0.217095
198.8	2.40001	-0.454429	-5.1735	1.4033	0.772251	1.09146	-1.03626	1.4378
198.9	2.40001	-0.454429	-5.1735	0.792948	-0.448452	0.481106	-0.425912	0.217095
199	2.40001	-0.454429	-5.1735	1.4033	-1.0588	1.70181	-1.03626	0.217095
199.1	3.01036	-0.454429	-2.12174	2.624	-0.448452	1.70181	-2.25697	-0.393256
199.2	3.01036	-1.06478	-2.7321	2.01365	1.99295	2.31216	-1.03626	-1.00361
199.3	3.01036	-1.67513	-3.34245	3.23435	0.772251	1.70181	-1.03626	0.827447
199.4	2.40001	-1.06478	-2.7321	3.23435	-1.0588	1.09146	-1.03626	0.217095
199.5	3.01036	-1.06478	-2.7321	1.4033	-1.0588	1.70181	0.18444	0.217095
199.6	3.01036	-2.28548	-4.56315	2.01365	1.3826	1.70181	-0.425912	0.217095
199.7	3.01036	-2.28548	-3.34245	2.01365	1.99295	2.31216	-0.425912	0.217095
[truncated: 10,002 more rows]

## Sheet: Figure1C_KOPatchTraces_Graph
Time	Trace #1
ms	pA
0	6.07614	6.08718	4.99286	7.0027	4.85254	4.59013	6.27029	6.38466	5.02651
0.1	6.07614	6.08718	4.3825	6.39235	4.85254	4.59013	5.65994	5.16395	5.63686
0.2	6.68649	6.08718	5.60321	5.782	4.85254	5.20048	6.27029	6.99501	5.63686
0.3	6.07614	4.25613	6.82391	6.39235	4.85254	4.59013	5.04959	6.99501	4.41616
0.4	4.85544	6.69753	5.60321	5.17164	5.46289	5.20048	5.65994	7.60536	3.19545
0.5	6.68649	6.69753	4.3825	5.17164	5.46289	5.81083	5.04959	7.60536	5.02651
0.6	7.29685	6.08718	5.60321	4.56129	4.85254	4.59013	5.65994	6.99501	5.63686
0.7	6.07614	6.69753	6.82391	6.39235	5.46289	5.20048	7.49099	6.99501	4.41616
0.8	6.68649	6.69753	4.99286	6.39235	6.07324	5.81083	6.27029	6.99501	6.24721
0.9	7.29685	6.08718	6.21356	6.39235	6.07324	5.81083	5.65994	6.99501	5.63686
1	5.46579	7.30788	7.43426	5.782	6.07324	4.59013	6.27029	6.38466	2.5851
1.1	4.85544	6.08718	5.60321	7.61305	6.07324	4.59013	5.65994	6.99501	3.19545
1.2	5.46579	6.08718	3.77215	6.39235	5.46289	5.81083	5.65994	6.99501	6.85756
1.3	7.9072	6.08718	4.3825	5.782	6.68359	5.20048	6.88064	5.77431	6.24721
1.4	7.9072	6.69753	6.21356	5.17164	6.68359	4.59013	6.88064	5.77431	6.85756
1.5	6.07614	7.30788	6.82391	5.782	5.46289	5.81083	5.04959	6.38466	6.85756
1.6	6.68649	6.69753	6.82391	4.56129	4.85254	4.59013	4.43923	6.99501	6.24721
1.7	7.29685	5.47683	8.04461	7.0027	6.07324	4.59013	5.04959	6.38466	5.63686
1.8	6.68649	6.08718	8.04461	5.782	6.07324	4.59013	5.65994	6.38466	6.85756
1.9	6.68649	7.30788	6.82391	6.39235	6.07324	3.97978	5.65994	5.77431	6.85756
2	7.29685	6.69753	7.43426	5.782	5.46289	5.20048	5.65994	5.77431	6.24721
2.1	7.29685	7.30788	6.82391	5.17164	7.29395	6.42118	6.27029	5.77431	5.63686
2.2	6.07614	6.69753	6.21356	7.0027	7.29395	7.03154	5.65994	5.16395	6.24721
2.3	5.46579	6.08718	6.82391	6.39235	6.68359	5.81083	6.27029	5.16395	6.24721
2.4	6.68649	6.69753	6.21356	5.782	6.07324	5.81083	5.04959	6.38466	5.02651
2.5	6.07614	4.25613	7.43426	6.39235	5.46289	5.20048	6.88064	5.77431	6.85756
2.6	6.68649	5.47683	6.82391	6.39235	6.68359	5.81083	7.49099	5.77431	5.63686
2.7	5.46579	5.47683	7.43426	5.782	6.07324	5.81083	5.65994	6.38466	6.85756
2.8	6.68649	6.69753	7.43426	6.39235	7.29395	4.59013	6.27029	6.38466	6.24721
2.9	5.46579	6.08718	7.43426	7.0027	6.68359	4.59013	6.88064	6.38466	5.63686
3	5.46579	6.08718	8.04461	5.782	6.68359	5.81083	5.65994	5.77431	5.63686
3.1	6.68649	4.86648	6.21356	6.39235	6.07324	5.20048	5.04959	5.16395	6.24721
3.2	7.9072	5.47683	6.21356	4.56129	4.24219	5.81083	6.27029	6.99501	6.85756
3.3	6.07614	5.47683	6.82391	5.17164	6.07324	5.20048	6.88064	5.77431	6.24721
3.4	7.29685	5.47683	7.43426	5.782	6.07324	7.03154	6.27029	5.77431	5.63686
3.5	7.9072	4.86648	6.82391	5.782	6.07324	6.42118	6.27029	6.38466	5.63686
3.6	5.46579	6.08718	6.21356	5.17164	5.46289	5.20048	5.65994	6.38466	5.02651
3.7	6.07614	6.08718	6.82391	3.95094	6.07324	5.20048	5.65994	5.77431	6.24721
3.8	4.85544	6.08718	6.21356	4.56129	5.46289	5.20048	6.27029	4.5536	6.85756
3.9	7.29685	6.69753	6.21356	4.56129	6.07324	5.20048	4.43923	5.77431	5.63686
4	7.9072	4.86648	7.43426	3.95094	6.07324	4.59013	3.82888	6.99501	5.02651
4.1	7.9072	4.86648	6.82391	5.782	5.46289	5.81083	5.65994	6.38466	5.02651
4.2	6.07614	4.86648	4.99286	4.56129	6.07324	5.81083	6.27029	3.94325	5.63686
4.3	4.85544	6.08718	6.21356	5.17164	5.46289	6.42118	5.65994	5.16395	5.63686
4.4	4.85544	7.30788	7.43426	4.56129	6.07324	7.03154	5.65994	5.16395	5.02651
4.5	6.07614	6.69753	5.60321	3.95094	5.46289	5.81083	5.65994	5.16395	6.24721
4.6	6.07614	5.47683	4.99286	4.56129	4.24219	5.20048	4.43923	5.16395	6.24721
4.7	6.68649	6.08718	4.99286	4.56129	4.85254	5.20048	6.27029	5.77431	6.85756
4.8	7.29685	5.47683	6.82391	5.17164	4.85254	6.42118	5.04959	5.77431	6.24721
4.9	5.46579	6.08718	6.21356	4.56129	5.46289	7.03154	4.43923	5.77431	5.02651
5	6.07614	6.69753	7.43426	3.95094	4.85254	6.42118	5.04959	5.77431	5.63686
5.1	6.07614	6.08718	5.60321	4.56129	4.85254	5.81083	5.65994	5.16395	6.24721
5.2	6.68649	5.47683	6.82391	5.782	4.24219	5.20048	5.04959	5.16395	6.24721
5.3	6.07614	4.86648	6.82391	6.39235	5.46289	5.20048	4.43923	5.77431	4.41616
5.4	6.68649	6.08718	6.82391	6.39235	4.85254	5.20048	5.65994	5.16395	5.63686
5.5	6.68649	6.08718	5.60321	5.782	3.63184	5.81083	6.27029	5.16395	5.02651
5.6	6.07614	6.69753	6.82391	4.56129	4.85254	5.81083	5.04959	3.94325	6.85756
5.7	6.68649	4.86648	5.60321	6.39235	5.46289	5.20048	3.82888	5.77431	6.24721
5.8	5.46579	5.47683	6.82391	5.782	5.46289	6.42118	5.65994	5.77431	5.02651
5.9	4.85544	6.69753	5.60321	5.17164	4.85254	5.81083	5.04959	5.77431	3.8058
6	6.07614	6.08718	5.60321	5.17164	4.85254	5.20048	5.65994	5.77431	5.02651
6.1	6.07614	5.47683	6.21356	7.0027	4.85254	5.20048	5.65994	6.38466	6.85756
6.2	6.07614	6.69753	5.60321	3.95094	4.24219	5.20048	6.27029	5.77431	6.24721
6.3	5.46579	7.30788	5.60321	3.95094	5.46289	5.81083	4.43923	5.77431	6.24721
6.4	6.07614	6.08718	6.21356	5.17164	5.46289	5.81083	5.65994	5.77431	5.02651
6.5	6.07614	4.86648	6.82391	5.782	6.68359	5.20048	5.65994	5.77431	5.02651
6.6	6.07614	5.47683	6.82391	7.0027	5.46289	4.59013	5.04959	5.77431	5.63686
6.7	6.07614	6.08718	6.82391	7.61305	4.24219	4.59013	5.65994	6.38466	6.24721
6.8	4.85544	7.30788	6.21356	6.39235	4.85254	5.20048	5.65994	4.5536	6.24721
6.9	4.24509	5.47683	6.21356	6.39235	4.24219	4.59013	6.27029	5.16395	5.02651
7	5.46579	7.30788	5.60321	7.0027	4.85254	5.81083	5.65994	5.77431	5.63686
7.1	5.46579	7.30788	4.99286	7.61305	6.68359	4.59013	4.43923	3.94325	5.63686
7.2	4.85544	6.08718	6.21356	7.0027	5.46289	4.59013	5.65994	4.5536	6.24721
7.3	4.85544	6.69753	5.60321	7.61305	3.02148	5.20048	5.04959	5.77431	6.85756
7.4	4.85544	6.08718	6.82391	6.39235	4.85254	5.20048	5.65994	6.38466	5.02651
7.5	4.24509	5.47683	7.43426	7.0027	6.07324	4.59013	5.65994	5.16395	5.63686
7.6	6.07614	5.47683	5.60321	6.39235	6.07324	4.59013	5.65994	5.16395	5.63686
7.7	6.68649	6.08718	6.21356	7.61305	7.29395	3.36943	5.04959	5.77431	4.41616
7.8	7.9072	6.08718	5.60321	7.0027	7.29395	3.97978	3.82888	3.94325	3.8058
7.9	6.68649	6.08718	4.99286	7.0027	6.68359	4.59013	4.43923	4.5536	5.02651
8	5.46579	4.86648	4.99286	7.61305	6.68359	3.36943	5.65994	6.38466	6.24721
8.1	6.68649	6.08718	5.60321	7.0027	7.29395	3.97978	5.65994	5.77431	6.24721
8.2	6.07614	6.08718	6.21356	5.782	6.68359	4.59013	5.04959	5.16395	5.02651
8.3	6.07614	6.69753	6.21356	5.782	7.29395	3.97978	5.04959	5.16395	3.8058
8.4	7.29685	5.47683	6.82391	6.39235	7.29395	5.81083	6.27029	5.16395	4.41616
8.5	7.29685	4.86648	6.21356	6.39235	7.29395	6.42118	5.65994	5.77431	6.24721
8.6	6.07614	5.47683	4.99286	6.39235	7.29395	3.97978	5.65994	4.5536	5.63686
8.7	6.07614	6.08718	4.99286	6.39235	7.9043	4.59013	6.27029	5.77431	4.41616
8.8	6.68649	6.08718	5.60321	6.39235	7.29395	4.59013	6.27029	5.77431	5.63686
8.9	7.9072	4.25613	4.99286	5.17164	6.07324	4.59013	6.88064	5.16395	5.02651
9	6.68649	5.47683	4.99286	5.17164	6.07324	4.59013	6.88064	5.77431	5.63686
9.1	7.9072	6.08718	5.60321	6.39235	7.29395	6.42118	5.04959	3.94325	3.8058
9.2	7.29685	4.86648	6.21356	7.0027	7.29395	6.42118	5.04959	5.16395	5.63686
9.3	7.9072	5.47683	5.60321	7.61305	6.68359	4.59013	5.65994	5.16395	5.02651
9.4	8.51755	4.86648	6.21356	7.0027	7.9043	3.97978	5.65994	5.16395	5.63686
9.5	7.9072	4.86648	5.60321	6.39235	5.46289	5.20048	6.27029	5.77431	5.02651
9.6	7.29685	4.86648	4.99286	5.17164	6.68359	5.81083	7.49099	5.77431	5.02651
9.7	6.68649	5.47683	6.21356	5.782	4.85254	5.81083	4.43923	5.16395	5.02651
9.8	7.29685	5.47683	6.21356	6.39235	6.07324	7.03154	3.82888	5.16395	5.02651
9.9	7.29685	4.25613	4.99286	6.39235	7.29395	7.64189	4.43923	4.5536	5.02651
10	7.9072	4.25613	4.99286	5.782	6.68359	6.42118	5.65994	4.5536	6.24721
10.1	6.68649	4.86648	4.3825	4.56129	6.68359	6.42118	5.04959	5.16395	5.63686
10.2	7.29685	4.86648	5.60321	5.782	5.46289	7.03154	5.65994	5.77431	4.41616
10.3	7.29685	4.86648	4.3825	5.17164	6.07324	7.03154	4.43923	6.38466	5.63686
10.4	7.29685	4.86648	5.60321	7.0027	4.85254	6.42118	5.04959	5.16395	5.02651
10.5	6.68649	4.86648	6.21356	6.39235	6.07324	5.81083	5.04959	4.5536	5.02651
10.6	7.29685	4.86648	6.21356	7.0027	5.46289	7.03154	5.65994	5.16395	4.41616
10.7	7.9072	4.86648	6.21356	5.782	6.68359	7.64189	5.65994	5.16395	5.02651
10.8	7.29685	6.08718	5.60321	7.0027	6.07324	7.03154	5.04959	5.16395	5.02651
10.9	7.9072	6.08718	6.21356	5.782	5.46289	6.42118	5.04959	5.16395	5.02651
11	7.9072	5.47683	5.60321	5.782	4.85254	6.42118	5.04959	6.38466	5.02651
11.1	7.29685	4.86648	5.60321	5.782	6.07324	7.03154	4.43923	5.77431	4.41616
11.2	7.29685	5.47683	6.82391	5.782	5.46289	7.03154	5.65994	5.77431	5.02651
11.3	7.29685	6.69753	6.21356	5.782	5.46289	6.42118	5.65994	5.77431	5.63686
11.4	7.29685	6.08718	5.60321	6.39235	5.46289	5.81083	5.65994	6.38466	6.24721
11.5	7.29685	6.69753	4.99286	6.39235	7.29395	7.03154	3.21853	7.60536	5.63686
11.6	7.29685	6.08718	6.21356	7.0027	6.07324	6.42118	4.43923	5.16395	4.41616
11.7	6.68649	5.47683	7.43426	5.782	6.68359	5.81083	4.43923	5.77431	5.02651
11.8	6.68649	4.86648	5.60321	5.782	6.07324	7.03154	5.04959	5.77431	5.63686
11.9	6.68649	7.30788	5.60321	6.39235	7.29395	5.81083	4.43923	5.77431	5.02651
12	6.07614	7.91823	5.60321	7.61305	6.07324	5.81083	3.82888	5.77431	5.63686
12.1	6.07614	6.69753	6.82391	5.782	6.07324	5.81083	3.82888	5.77431	5.63686
12.2	6.68649	7.30788	6.21356	5.782	5.46289	5.81083	4.43923	5.77431	5.63686
12.3	6.07614	7.30788	6.82391	7.0027	6.07324	5.20048	3.82888	5.16395	6.24721
12.4	6.07614	7.91823	6.82391	6.39235	6.07324	5.81083	5.04959	5.16395	5.63686
12.5	7.29685	7.91823	6.82391	6.39235	6.07324	6.42118	5.04959	5.77431	5.63686
12.6	6.68649	7.91823	6.82391	4.56129	6.68359	5.20048	3.82888	5.16395	6.24721
12.7	7.29685	7.30788	6.21356	5.17164	4.85254	5.20048	4.43923	3.94325	6.24721
12.8	7.29685	7.91823	6.82391	7.0027	5.46289	5.81083	5.04959	5.16395	5.02651
12.9	7.9072	7.91823	6.21356	5.782	4.85254	5.81083	4.43923	5.77431	5.63686
13	6.07614	7.91823	6.82391	6.39235	6.07324	5.20048	5.65994	5.77431	6.24721
13.1	6.68649	7.30788	6.21356	5.782	7.29395	5.81083	5.65994	5.16395	5.02651
13.2	4.85544	6.69753	4.99286	5.17164	5.46289	5.81083	4.43923	3.3329	5.63686
13.3	6.68649	7.30788	5.60321	5.782	6.68359	6.42118	5.04959	5.16395	6.24721
13.4	6.07614	8.52859	7.43426	7.61305	5.46289	6.42118	5.04959	4.5536	5.02651
13.5	6.07614	6.69753	6.82391	5.782	6.07324	6.42118	5.04959	4.5536	5.02651
13.6	6.07614	5.47683	6.21356	5.782	6.68359	6.42118	5.04959	5.16395	4.41616
13.7	6.07614	6.08718	5.60321	6.39235	5.46289	5.20048	5.04959	3.94325	6.24721
13.8	7.29685	6.69753	5.60321	4.56129	5.46289	4.59013	5.04959	4.5536	5.02651
13.9	4.85544	7.30788	5.60321	5.782	6.68359	6.42118	3.82888	6.38466	4.41616
14	6.07614	6.69753	6.82391	7.0027	6.07324	5.81083	6.27029	5.16395	5.02651
14.1	6.07614	6.69753	6.21356	6.39235	5.46289	7.03154	6.27029	3.94325	5.63686
14.2	6.68649	7.30788	6.82391	5.782	6.07324	5.81083	5.65994	4.5536	5.63686
14.3	6.68649	7.91823	7.43426	5.17164	6.07324	5.81083	6.27029	4.5536	5.02651
14.4	5.46579	7.91823	8.04461	6.39235	6.68359	5.20048	6.27029	4.5536	4.41616
14.5	5.46579	6.69753	5.60321	6.39235	7.29395	6.42118	6.88064	4.5536	4.41616
14.6	6.07614	7.30788	6.82391	5.782	6.07324	5.81083	7.49099	3.94325	5.02651
14.7	6.68649	5.47683	5.60321	5.17164	5.46289	4.59013	7.49099	2.72255	5.02651
14.8	5.46579	5.47683	4.3825	6.39235	6.07324	6.42118	7.49099	5.16395	5.02651
14.9	6.07614	7.30788	6.21356	6.39235	6.07324	5.81083	5.65994	5.16395	5.63686
15	6.68649	6.08718	4.99286	5.17164	6.07324	5.81083	6.27029	3.94325	5.02651
15.1	6.68649	5.47683	6.82391	5.17164	6.68359	6.42118	6.88064	4.5536	5.63686
15.2	7.29685	5.47683	4.99286	5.782	6.07324	6.42118	6.27029	4.5536	5.02651
15.3	6.68649	5.47683	4.99286	5.782	4.24219	6.42118	5.65994	3.94325	5.02651
15.4	6.07614	6.69753	5.60321	3.95094	5.46289	5.81083	5.65994	5.16395	4.41616
15.5	6.68649	7.30788	6.82391	4.56129	4.85254	5.81083	6.88064	4.5536	3.8058
15.6	5.46579	6.08718	6.21356	6.39235	4.24219	5.81083	8.10134	5.77431	4.41616
15.7	7.29685	6.69753	4.3825	7.0027	5.46289	5.81083	7.49099	5.16395	3.8058
15.8	6.68649	6.08718	4.3825	5.782	6.07324	6.42118	6.88064	5.77431	3.8058
15.9	6.68649	6.69753	4.3825	5.782	5.46289	5.81083	6.27029	5.16395	3.19545
16	5.46579	5.47683	4.99286	5.17164	4.24219	5.20048	5.65994	5.16395	3.8058
16.1	5.46579	6.69753	3.77215	6.39235	6.07324	5.20048	5.65994	4.5536	5.02651
16.2	6.07614	6.69753	4.3825	6.39235	6.07324	5.81083	6.88064	6.38466	3.8058
16.3	5.46579	6.69753	5.60321	5.782	7.29395	5.20048	6.27029	6.99501	3.8058
16.4	5.46579	6.08718	5.60321	4.56129	4.85254	4.59013	6.27029	3.94325	3.8058
16.5	6.68649	6.08718	4.3825	5.17164	3.63184	5.20048	4.43923	4.5536	5.02651
16.6	6.07614	6.69753	5.60321	6.39235	4.85254	5.20048	5.65994	5.16395	4.41616
16.7	5.46579	6.08718	5.60321	5.782	5.46289	3.97978	6.27029	5.77431	3.8058
16.8	6.07614	7.30788	3.77215	6.39235	5.46289	4.59013	6.27029	5.77431	5.63686
16.9	6.68649	6.69753	5.60321	7.0027	5.46289	5.20048	5.65994	6.38466	4.41616
17	5.46579	6.08718	5.60321	6.39235	4.85254	5.81083	5.65994	5.77431	5.63686
17.1	7.29685	5.47683	5.60321	6.39235	5.46289	6.42118	5.65994	5.77431	6.24721
17.2	5.46579	6.69753	4.3825	6.39235	6.07324	5.81083	5.65994	6.99501	3.8058
17.3	4.24509	6.08718	4.99286	5.782	5.46289	5.81083	6.27029	6.38466	3.19545
17.4	5.46579	6.69753	5.60321	5.782	4.85254	5.81083	6.27029	6.38466	6.85756
17.5	7.9072	6.69753	5.60321	7.0027	4.85254	5.81083	5.04959	7.60536	6.24721
17.6	6.68649	5.47683	6.21356	6.39235	4.24219	6.42118	5.65994	7.60536	5.02651
17.7	6.07614	5.47683	7.43426	6.39235	4.85254	5.20048	6.88064	6.99501	3.8058
17.8	5.46579	6.08718	6.82391	7.0027	4.85254	3.36943	5.04959	6.38466	5.02651
17.9	6.07614	6.08718	3.77215	6.39235	6.68359	4.59013	6.27029	5.77431	6.24721
18	7.29685	6.69753	4.99286	5.782	6.68359	4.59013	6.88064	5.77431	5.63686
18.1	7.29685	5.47683	6.82391	5.17164	6.07324	5.20048	7.49099	5.16395	6.24721
18.2	6.07614	6.69753	6.82391	6.39235	5.46289	4.59013	5.04959	5.77431	6.24721
18.3	6.07614	6.08718	6.21356	5.782	5.46289	5.81083	6.27029	6.38466	6.85756
18.4	6.68649	6.69753	6.82391	6.39235	4.85254	5.20048	7.49099	6.99501	6.24721
18.5	7.29685	5.47683	7.43426	6.39235	5.46289	3.97978	6.27029	5.77431	6.85756
18.6	6.07614	6.08718	6.21356	6.39235	6.07324	4.59013	5.04959	5.77431	6.85756
18.7	5.46579	6.69753	6.21356	5.782	6.68359	5.81083	5.65994	5.77431	6.85756
18.8	89.084	88.4846	86.1696	85.1277	84.8086	81.4944	73.409	81.4579	81.9308
18.9	70.1631	62.8499	58.0934	55.8308	55.5117	44.263	27.6326	46.0575	52.0236
19	20.1142	14.6321	11.7067	9.44411	8.51465	1.53837	-11.4299	3.3329	9.29897
19.1	3.63474	-0.0163355	0.110044	-0.931871	-1.25098	-6.3962	-15.092	-4.60167	-2.29771
19.2	-4.29983	-7.34055	-6.60382	-8.25609	-7.96484	-10.6687	-16.9231	-10.0948	-9.01158
19.3	-12.8448	-15.2751	-15.1487	-16.1907	-15.2891	-17.9929	-23.6369	-18.0294	-16.3358
19.4	-19.5586	-20.7683	-20.6419	-22.2942	-22.0029	-24.0964	-29.1301	-23.5226	-21.2186
19.5	-22	-22.5993	-23.0833	-24.7356	-24.4443	-27.1482	-30.3508	-25.3536	-24.2704
19.6	-22.6104	-25.6511	-24.9144	-26.5666	-25.665	-28.3689	-31.5715	-24.7433	-25.4911
19.7	-23.8311	-24.4304	-24.9144	-25.3459	-25.665	-28.3689	-29.7405	-26.5743	-25.4911
19.8	-23.2207	-24.4304	-24.304	-24.7356	-25.0547	-27.7585	-29.1301	-25.964	-26.1014
19.9	-23.8311	-22.5993	-24.304	-24.7356	-23.834	-27.1482	-28.5197	-24.7433	-24.8807
20	-22	-22.5993	-23.0833	-24.1252	-22.6133	-24.7067	-26.6887	-24.7433	-22.4393
20.1	-18.9483	-22.5993	-21.2523	-22.9045	-19.5615	-24.7067	-26.0783	-22.9122	-22.4393
20.2	-18.9483	-20.7683	-20.6419	-21.0735	-20.7822	-23.486	-25.468	-20.4708	-22.4393
20.3	-17.7276	-18.3269	-20.6419	-20.4631	-22.0029	-22.8757	-23.6369	-19.2501	-21.2186
20.4	-17.7276	-17.7165	-18.8109	-19.8528	-19.5615	-21.0446	-21.8059	-19.8605	-19.3876
20.5	-16.5069	-18.3269	-18.2005	-19.8528	-18.9512	-19.8239	-18.7541	-19.2501	-17.5565
20.6	-14.6758	-17.1062	-16.9798	-18.6321	-18.3408	-18.6032	-19.9748	-18.6398	-16.3358
20.7	-15.2862	-16.4958	-16.3694	-16.1907	-17.1201	-18.6032	-18.7541	-18.0294	-16.3358
20.8	-14.0655	-15.8855	-15.1487	-16.1907	-16.5098	-16.7722	-18.1438	-16.8087	-15.7254
20.9	-13.4551	-15.2751	-13.928	-16.801	-15.8994	-16.1618	-16.3127	-15.588	-15.1151
21	-12.8448	-15.2751	-14.5384	-17.4114	-15.8994	-13.7204	-17.5334	-14.9776	-14.5047
21.1	-12.2344	-14.0544	-12.7073	-15.5803	-16.5098	-15.5515	-17.5334	-15.588	-14.5047
21.2	-12.2344	-13.4441	-12.7073	-14.97	-14.6787	-14.3308	-15.7024	-14.3673	-12.6737
21.3	-11.0137	-12.8337	-13.3177	-15.5803	-14.0684	-14.9411	-16.3127	-13.7569	-12.0633
21.4	-11.6241	-13.4441	-11.4866	-13.7493	-13.458	-13.7204	-14.4817	-13.1466	-12.0633
21.5	-11.0137	-11.0027	-10.8763	-12.5286	-12.2373	-13.1101	-14.4817	-13.1466	-12.0633
21.6	-10.4033	-11.0027	-10.8763	-13.7493	-12.8477	-11.8894	-13.261	-12.5362	-12.0633
21.7	-9.793	-10.3923	-9.65558	-13.7493	-12.8477	-11.8894	-13.261	-11.9259	-10.8426
21.8	-9.793	-9.17161	-10.2659	-11.9182	-11.627	-11.279	-13.261	-11.9259	-11.453
21.9	-9.793	-9.78196	-8.43488	-10.6975	-12.2373	-11.8894	-11.4299	-10.7052	-10.2323
22	-9.793	-7.95091	-9.04523	-10.6975	-11.627	-11.279	-12.6506	-9.48448	-10.8426
22.1	-9.18265	-7.95091	-8.43488	-10.6975	-10.4062	-9.44796	-10.8196	-9.48448	-9.62193
22.2	-7.96194	-9.17161	-8.43488	-10.0871	-11.0166	-9.44796	-11.4299	-10.7052	-10.2323
22.3	-6.74124	-9.17161	-9.04523	-10.0871	-11.627	-9.44796	-11.4299	-10.7052	-8.40123
22.4	-8.57229	-9.17161	-8.43488	-8.86644	-11.0166	-10.0583	-10.2092	-8.87413	-8.40123
22.5	-8.57229	-7.95091	-8.43488	-8.86644	-7.96484	-8.8376	-10.2092	-7.65343	-10.2323
22.6	-7.96194	-7.95091	-7.82453	-8.25609	-9.7959	-8.8376	-10.2092	-9.48448	-8.40123
22.7	-7.96194	-7.95091	-7.82453	-7.03539	-10.4062	-8.8376	-10.2092	-8.87413	-7.79088
22.8	-7.35159	-7.34055	-8.43488	-7.64574	-9.7959	-9.44796	-8.37815	-9.48448	-7.79088
22.9	-6.13089	-6.11985	-7.21418	-10.0871	-7.35449	-8.8376	-8.9885	-7.04308	-8.40123
23	-8.57229	-6.11985	-7.82453	-7.64574	-7.96484	-8.8376	-8.37815	-6.43272	-7.79088
23.1	-7.35159	-6.11985	-7.21418	-6.42504	-7.96484	-8.22725	-8.37815	-7.65343	-7.79088
23.2	-6.74124	-6.7302	-5.99347	-7.03539	-7.96484	-7.00655	-7.7678	-7.04308	-6.57017
23.3	-7.35159	-6.7302	-4.77277	-6.42504	-6.74414	-8.22725	-8.37815	-6.43272	-5.95982
23.4	-7.35159	-6.7302	-6.60382	-5.20433	-6.74414	-8.22725	-8.9885	-7.04308	-6.57017
23.5	-7.35159	-6.7302	-5.99347	-5.81468	-5.52344	-7.00655	-7.7678	-7.65343	-7.18052
23.6	-7.96194	-7.34055	-7.21418	-5.20433	-7.35449	-8.22725	-7.15744	-5.82237	-6.57017
23.7	-6.74124	-5.5095	-5.38312	-5.20433	-6.74414	-8.22725	-7.15744	-6.43272	-6.57017
23.8	-6.13089	-5.5095	-4.77277	-3.37328	-5.52344	-7.6169	-6.54709	-8.26378	-5.34947
23.9	-6.13089	-4.89915	-6.60382	-4.59398	-7.96484	-8.22725	-6.54709	-5.82237	-4.73912
24	-6.74124	-4.89915	-4.77277	-5.20433	-8.5752	-7.6169	-6.54709	-5.82237	-5.34947
24.1	-6.13089	-4.89915	-5.38312	-5.20433	-6.74414	-5.78585	-6.54709	-5.21202	-5.95982
24.2	-4.91018	-5.5095	-5.99347	-3.98363	-6.13379	-8.22725	-7.15744	-6.43272	-4.73912
24.3	-4.29983	-6.11985	-5.38312	-3.37328	-4.91309	-8.8376	-6.54709	-7.04308	-4.73912
24.4	-4.29983	-4.2888	-5.99347	-3.37328	-4.30273	-6.3962	-7.15744	-6.43272	-5.34947
24.5	-5.52054	-4.89915	-4.77277	-3.98363	-4.30273	-7.00655	-7.15744	-5.82237	-5.95982
24.6	-5.52054	-4.89915	-4.77277	-3.98363	-4.30273	-7.00655	-6.54709	-5.21202	-4.73912
24.7	-5.52054	-4.2888	-5.38312	-3.37328	-3.08203	-7.00655	-5.93674	-5.82237	-3.51841
24.8	-4.29983	-4.89915	-4.16242	-3.98363	-3.69238	-6.3962	-5.32639	-5.82237	-4.73912
24.9	-4.91018	-5.5095	-4.77277	-3.37328	-3.69238	-5.78585	-5.32639	-5.82237	-5.95982
25	-4.29983	-4.2888	-4.77277	-3.37328	-3.08203	-5.1755	-4.71604	-4.60167	-5.95982
25.1	-3.07913	-4.89915	-4.16242	-3.98363	-3.69238	-7.00655	-5.32639	-5.82237	-5.95982
25.2	-4.91018	-3.67844	-4.16242	-3.98363	-3.08203	-5.78585	-5.93674	-5.82237	-5.95982
25.3	-6.13089	-3.06809	-4.77277	-5.20433	-3.08203	-6.3962	-5.32639	-3.99132	-5.34947
25.4	-4.29983	-4.2888	-4.77277	-3.98363	-3.08203	-6.3962	-5.93674	-5.21202	-5.34947
25.5	-3.68948	-4.89915	-4.77277	-3.98363	-4.30273	-4.56514	-4.71604	-5.82237	-3.51841
25.6	-3.07913	-5.5095	-4.77277	-3.98363	-2.47168	-4.56514	-4.10569	-5.82237	-2.29771
25.7	-3.07913	-4.89915	-4.77277	-3.37328	-2.47168	-6.3962	-5.32639	-3.99132	-4.12877
25.8	-2.46878	-3.67844	-2.94171	-3.37328	-1.86133	-4.56514	-3.49534	-2.77062	-4.12877
25.9	-1.85843	-3.67844	-4.16242	-2.76293	-3.69238	-4.56514	-4.71604	-5.21202	-4.73912
26	-3.07913	-4.2888	-4.77277	-4.59398	-3.69238	-7.00655	-4.10569	-5.21202	-4.73912
26.1	-3.68948	-3.67844	-4.16242	-3.37328	-2.47168	-5.78585	-5.32639	-3.99132	-4.12877
26.2	-2.46878	-4.2888	-2.94171	-4.59398	-3.08203	-3.34444	-4.71604	-3.99132	-4.73912
26.3	-2.46878	-5.5095	-3.55207	-3.98363	-3.08203	-2.73409	-4.10569	-3.99132	-5.34947
26.4	-2.46878	-4.89915	-4.77277	-3.37328	-4.30273	-2.12374	-2.88498	-3.99132	-3.51841
26.5	-2.46878	-4.2888	-4.77277	-2.15257	-3.69238	-3.95479	-4.10569	-5.21202	-4.12877
26.6	-1.85843	-4.89915	-4.16242	-3.37328	-3.08203	-3.34444	-3.49534	-5.21202	-4.12877
26.7	-1.85843	-5.5095	-2.94171	-2.15257	-3.08203	-2.12374	-4.10569	-4.60167	-2.90806
26.8	-2.46878	-4.89915	-2.94171	-2.76293	-3.08203	-2.12374	-3.49534	-3.99132	-4.73912
26.9	-3.07913	-3.67844	-4.16242	-3.37328	-2.47168	-0.903034	-3.49534	-3.38097	-4.73912
27	-3.07913	-4.89915	-4.16242	-2.15257	-1.86133	-2.12374	-4.10569	-3.99132	-4.73912
27.1	-2.46878	-4.2888	-4.77277	-2.76293	-3.08203	-2.12374	-3.49534	-3.99132	-4.12877
27.2	-3.68948	-4.89915	-4.16242	-3.98363	-2.47168	-2.12374	-3.49534	-3.38097	-2.90806
27.3	-2.46878	-3.67844	-2.94171	-4.59398	-3.69238	-2.12374	-4.10569	-3.99132	-2.90806
27.4	-1.85843	-3.67844	-3.55207	-3.98363	-3.69238	-0.903034	-3.49534	-3.99132	-2.90806
27.5	-2.46878	-4.2888	-4.16242	-2.76293	-3.69238	-1.51339	-4.10569	-3.38097	-4.12877
27.6	-1.85843	-3.06809	-3.55207	-3.37328	-3.69238	-2.12374	-3.49534	-2.16026	-2.90806
27.7	-2.46878	-2.45774	-2.94171	-3.98363	-3.08203	-2.73409	-4.71604	-2.77062	-4.12877
27.8	-1.85843	-3.67844	-2.33136	-2.76293	-2.47168	-1.51339	-4.10569	-4.60167	-2.90806
27.9	-1.24808	-3.67844	-3.55207	-2.76293	-2.47168	-1.51339	-4.10569	-2.77062	-2.29771
28	-2.46878	-3.67844	-2.94171	-3.37328	-4.30273	-2.12374	-4.71604	-2.77062	-2.90806
28.1	-3.07913	-4.2888	-3.55207	-2.76293	-3.08203	-3.34444	-4.10569	-2.77062	-2.29771
28.2	-3.07913	-1.84739	-3.55207	-2.76293	-1.86133	-3.95479	-4.71604	-3.38097	-2.90806
28.3	-3.07913	-2.45774	-4.16242	-2.76293	-2.47168	-3.95479	-4.10569	-2.16026	-3.51841
28.4	-2.46878	-4.2888	-4.16242	-2.15257	-2.47168	-2.73409	-4.10569	-2.16026	-2.29771
28.5	-2.46878	-4.89915	-3.55207	-2.76293	-1.86133	-2.12374	-4.71604	-3.38097	-2.90806
28.6	-3.07913	-2.45774	-2.33136	-2.76293	-1.86133	-1.51339	-4.10569	-2.16026	-2.29771
28.7	-3.07913	-1.84739	-3.55207	-2.15257	-1.86133	-2.12374	-4.10569	-2.77062	-2.90806
28.8	-1.24808	-0.626687	-1.72101	-2.15257	-1.86133	-1.51339	-4.71604	-2.77062	-2.90806
28.9	-1.24808	-0.626687	-2.33136	-3.37328	-3.08203	-2.73409	-4.10569	-2.16026	-2.90806
29	-3.07913	-1.84739	-2.94171	-2.76293	-3.69238	-2.12374	-4.10569	-2.77062	-2.90806
29.1	-1.85843	-1.84739	-2.94171	-3.98363	-2.47168	-2.73409	-4.10569	-1.54991	-2.29771
29.2	-3.07913	-1.23704	-2.33136	-3.37328	-1.25098	-2.73409	-4.71604	-2.77062	-2.90806
29.3	-3.07913	-1.23704	-2.33136	-3.37328	-2.47168	-3.34444	-4.10569	-2.77062	-2.29771
29.4	-0.637724	-1.84739	-2.94171	-2.76293	-1.86133	-2.73409	-4.10569	-3.38097	-2.29771
29.5	-3.07913	-1.84739	-1.72101	-1.54222	-1.25098	-2.12374	-2.88498	-3.38097	-2.29771
29.6	-3.07913	-0.626687	-1.11066	-2.76293	-3.08203	-1.51339	-4.10569	-1.54991	-2.90806
29.7	-2.46878	-0.626687	-2.94171	-2.76293	-2.47168	-2.73409	-2.88498	-2.16026	-2.29771
29.8	-1.85843	-1.23704	-2.94171	-1.54222	-3.08203	-2.12374	-4.10569	-3.38097	-2.90806
29.9	-1.85843	-1.23704	-2.33136	-3.37328	-1.86133	-2.12374	-3.49534	-2.16026	-1.68736
30	-1.85843	-1.23704	-2.94171	-2.76293	-2.47168	-2.12374	-2.88498	-2.16026	-2.29771
30.1	-1.24808	-0.626687	-1.72101	-2.76293	-1.86133	-2.12374	-2.88498	-2.77062	-2.90806
30.2	-1.24808	-0.626687	-2.94171	-2.76293	-0.0302734	-1.51339	-3.49534	-1.54991	-5.34947
30.3	-1.85843	-1.23704	-2.94171	-3.37328	-1.25098	-3.34444	-2.27463	-3.38097	-3.51841
30.4	-1.85843	-0.626687	-2.94171	-2.76293	-2.47168	-3.34444	-1.66428	-2.77062	-1.68736
30.5	-1.24808	-0.626687	-2.94171	-2.76293	-1.25098	-1.51339	-3.49534	-2.16026	-1.07701
30.6	-1.24808	-2.45774	-2.33136	-2.76293	-1.86133	-1.51339	-3.49534	-2.16026	-2.29771
30.7	-1.85843	-1.84739	-1.72101	-1.54222	-2.47168	-1.51339	-2.27463	-3.99132	-2.29771
30.8	-1.85843	-2.45774	-2.94171	-0.931871	-2.47168	-2.12374	-2.27463	-3.38097	-2.90806
30.9	-1.24808	-1.84739	-2.33136	-1.54222	-1.86133	-1.51339	-2.27463	-3.38097	-2.29771
31	-0.637724	-1.84739	-2.94171	-2.76293	-1.86133	-2.12374	-0.443578	-3.99132	-2.29771
31.1	-2.46878	-1.84739	-2.94171	-2.15257	-1.25098	-2.12374	-1.66428	-2.77062	-2.90806
31.2	-3.07913	-2.45774	-2.33136	-1.54222	-1.86133	-1.51339	-1.66428	-3.99132	-2.90806
31.3	-1.85843	-1.84739	-1.72101	-3.37328	-2.47168	-1.51339	-0.443578	-3.99132	-2.90806
31.4	-1.24808	-1.84739	-1.11066	-3.37328	-3.08203	-2.12374	-0.443578	-3.38097	-1.68736
31.5	-1.85843	-2.45774	-1.72101	-2.76293	-2.47168	-1.51339	-1.05393	-2.77062	-2.90806
31.6	-1.85843	-1.23704	-2.94171	-2.76293	-1.86133	-0.903034	-1.05393	-3.38097	-2.90806
31.7	-1.85843	-1.84739	-3.55207	-2.15257	-1.86133	-2.73409	0.777125	-4.60167	-2.29771
31.8	-1.24808	-1.84739	-1.72101	-1.54222	-3.08203	-2.12374	-0.443578	-3.99132	-2.90806
31.9	-1.24808	-1.84739	-1.72101	-1.54222	-1.86133	-2.12374	-0.443578	-3.38097	-2.90806
32	-1.24808	-0.626687	-2.33136	-3.98363	-2.47168	-0.903034	-2.27463	-2.16026	-3.51841
32.1	-2.46878	-1.84739	-1.72101	-3.98363	-3.08203	-0.903034	-1.05393	-2.77062	-2.90806
32.2	-1.24808	-1.23704	-4.16242	-2.76293	-1.25098	-1.51339	0.166774	-2.77062	-3.51841
32.3	-1.24808	-2.45774	-3.55207	-2.15257	-2.47168	-1.51339	-1.66428	-3.38097	-4.12877
32.4	-1.85843	-1.84739	-4.16242	-2.15257	-2.47168	-2.12374	-2.27463	-2.77062	-2.90806
32.5	-1.85843	-1.23704	-2.94171	-2.15257	-2.47168	-1.51339	-1.05393	-3.38097	-3.51841
32.6	-1.24808	-0.626687	-2.94171	-1.54222	-1.86133	-0.903034	-1.05393	-1.54991	-4.12877
32.7	-2.46878	-1.84739	-4.77277	-0.931871	-2.47168	-2.12374	-1.66428	-1.54991	-3.51841
32.8	-1.85843	-0.626687	-3.55207	-2.15257	-1.86133	-0.903034	-1.66428	-1.54991	-3.51841
32.9	-3.07913	-0.626687	-2.33136	-2.76293	-1.25098	-0.292683	-1.05393	-0.939561	-4.12877
33	-1.85843	-1.84739	-2.94171	-2.15257	-1.25098	-0.292683	-1.05393	-3.38097	-4.12877
33.1	-1.24808	-1.23704	-4.16242	-2.76293	-1.86133	-0.903034	-1.66428	-4.60167	-4.12877
33.2	-1.24808	-1.84739	-3.55207	-2.15257	-3.08203	-2.73409	-2.27463	-2.16026	-3.51841
33.3	-1.85843	-0.626687	-3.55207	-1.54222	-2.47168	-2.73409	-1.05393	-0.939561	-2.29771
33.4	-1.85843	-0.626687	-2.94171	-1.54222	-2.47168	-2.12374	-2.27463	-0.329209	-2.90806
33.5	-1.85843	-2.45774	-1.72101	-2.76293	-1.86133	-2.12374	-2.88498	-0.939561	-2.29771
33.6	-1.24808	-2.45774	-1.11066	-2.15257	-0.640625	-2.73409	-2.27463	-0.329209	-2.29771
33.7	-1.85843	-0.626687	-1.72101	-1.54222	-0.640625	-2.73409	-1.05393	-0.939561	-2.29771
33.8	-1.85843	-0.626687	-2.33136	-0.931871	-1.86133	-1.51339	-2.27463	-1.54991	-1.68736
33.9	-1.24808	-1.23704	-3.55207	-1.54222	-1.86133	-0.292683	-2.27463	-1.54991	-1.07701
34	-1.24808	-1.84739	-2.33136	-1.54222	-1.86133	-1.51339	-2.27463	-0.329209	-3.51841
34.1	-1.24808	-1.84739	-2.33136	-1.54222	-2.47168	-2.12374	-1.66428	0.281142	-1.68736
34.2	-1.24808	-1.23704	-2.33136	-1.54222	-1.86133	-2.12374	-1.05393	-0.939561	-1.07701
34.3	-1.85843	-0.626687	-0.500308	-1.54222	-1.86133	-2.12374	-1.66428	-0.939561	-3.51841
34.4	-3.07913	-2.45774	-1.11066	-0.931871	-3.08203	-2.73409	-1.66428	-0.329209	-4.12877
34.5	-3.07913	-1.84739	-1.72101	-0.931871	-2.47168	-2.12374	-2.88498	-0.329209	-2.29771
34.6	-2.46878	-2.45774	-3.55207	-0.931871	-1.86133	-3.34444	-1.05393	-0.939561	-0.466657
34.7	-1.85843	-1.84739	-1.72101	0.899183	-1.86133	-3.34444	-1.05393	0.281142	-1.07701
34.8	-1.24808	-1.23704	-1.72101	-2.15257	-2.47168	-2.12374	-1.66428	0.281142	-1.68736
34.9	-1.85843	-1.84739	-1.11066	-2.15257	-1.25098	-0.903034	-2.27463	0.281142	0.143695
35	-1.85843	-1.23704	-0.500308	-1.54222	-1.25098	-2.73409	-2.27463	0.281142	-0.466657
35.1	-1.24808	-1.84739	-0.500308	0.288832	-0.640625	-1.51339	-1.66428	-0.939561	-0.466657
35.2	-1.85843	-0.626687	-1.11066	-0.931871	-1.25098	-2.73409	-2.27463	-0.939561	-0.466657
35.3	-2.46878	-1.23704	0.110044	-0.931871	-1.86133	-2.12374	-2.27463	-0.329209	0.754046
35.4	-2.46878	-0.626687	0.110044	-1.54222	-1.25098	-2.73409	-1.66428	-0.329209	-1.07701
35.5	-1.85843	-3.06809	0.110044	-1.54222	-1.86133	-1.51339	-1.66428	-0.939561	-1.68736
35.6	-0.0273724	-1.84739	-0.500308	-0.931871	-0.640625	-2.73409	-1.66428	-0.329209	-0.466657
35.7	-0.637724	-0.626687	-0.500308	-1.54222	-1.86133	-2.12374	-0.443578	-0.329209	0.754046
35.8	-1.24808	-1.23704	-0.500308	-1.54222	-0.640625	-0.292683	-1.66428	-0.939561	0.143695
35.9	-1.24808	-1.84739	-1.11066	-2.15257	-1.86133	-1.51339	-2.27463	-0.939561	-1.68736
36	-2.46878	-1.23704	-0.500308	-0.32152	-0.0302734	-2.12374	-1.66428	-0.329209	-0.466657
36.1	-3.07913	-1.84739	-0.500308	-2.76293	-1.25098	-2.73409	-2.88498	-1.54991	0.143695
36.2	-1.85843	-2.45774	0.110044	-2.15257	-0.640625	-2.12374	-1.66428	-2.16026	-0.466657
36.3	-1.24808	-0.626687	-1.11066	-2.15257	-0.640625	-2.12374	-1.05393	-2.16026	-1.68736
36.4	-0.0273724	-1.84739	-1.11066	-1.54222	-1.25098	-1.51339	-1.66428	-1.54991	-1.07701
36.5	-1.85843	-1.84739	-1.11066	-1.54222	-1.86133	-2.12374	-1.66428	-2.16026	0.143695
36.6	-1.85843	-1.23704	0.720395	-0.931871	-0.640625	-2.12374	-0.443578	-0.939561	-0.466657
36.7	-1.85843	-1.23704	-0.500308	-1.54222	-1.86133	-2.73409	-2.27463	-0.939561	0.143695
36.8	-1.24808	-2.45774	-1.11066	-1.54222	-1.86133	-0.903034	-2.27463	-2.16026	-0.466657
36.9	-0.637724	-2.45774	-1.11066	-1.54222	-2.47168	-0.903034	-2.27463	-1.54991	-1.07701
37	-1.85843	-2.45774	-0.500308	-1.54222	-1.25098	-2.12374	-2.27463	-2.16026	-1.07701
37.1	-0.637724	-2.45774	-1.11066	-2.15257	-1.25098	-2.12374	-1.05393	-0.939561	-1.68736
37.2	-0.637724	-1.84739	-0.500308	-1.54222	-1.86133	-1.51339	0.166774	-0.329209	-1.07701
37.3	-0.637724	-2.45774	-1.11066	-2.15257	-1.25098	-1.51339	-1.05393	-0.329209	-1.07701
37.4	-0.0273724	-1.23704	-1.11066	-3.37328	-1.25098	-2.12374	-1.66428	-2.16026	-1.07701
37.5	-0.637724	-0.626687	-0.500308	-2.76293	-1.86133	-2.12374	-2.27463	-2.16026	-0.466657
37.6	-1.85843	-1.84739	-0.500308	-2.15257	-1.86133	-2.12374	-1.66428	-1.54991	-1.68736
37.7	-1.24808	-0.626687	-0.500308	-2.76293	-1.86133	-0.903034	-1.66428	-1.54991	-1.07701
37.8	-1.85843	-1.84739	-1.11066	-3.37328	-2.47168	-0.903034	-2.27463	-0.939561	-0.466657
37.9	-1.24808	-2.45774	-2.33136	-3.37328	-3.08203	-1.51339	-2.88498	-0.939561	-0.466657
38	-0.637724	-2.45774	-1.11066	-2.76293	-2.47168	-0.903034	-2.27463	-1.54991	-0.466657
38.1	-1.85843	-0.626687	-0.500308	-2.15257	-2.47168	-1.51339	-1.66428	-1.54991	-1.68736
38.2	-1.85843	-1.23704	-1.11066	-2.76293	-1.86133	-0.903034	-1.66428	-0.939561	-1.68736
38.3	-1.24808	-1.23704	-1.11066	-2.76293	-1.25098	-0.292683	-0.443578	-0.939561	-1.68736
38.4	-1.24808	-1.23704	-0.500308	-3.37328	-2.47168	-1.51339	-1.66428	-1.54991	0.143695
38.5	-1.24808	-2.45774	-1.72101	-2.76293	-2.47168	-2.12374	-1.66428	-2.16026	-0.466657
38.6	-1.85843	-1.84739	-0.500308	-1.54222	-1.86133	-2.73409	-1.66428	-1.54991	0.143695
38.7	-1.85843	-2.45774	0.110044	-1.54222	-1.86133	-2.12374	-1.66428	-0.939561	-0.466657
38.8	-0.637724	-1.23704	-0.500308	-1.54222	-2.47168	-1.51339	-1.05393	-1.54991	-1.07701
38.9	-0.637724	-1.84739	-0.500308	-2.15257	-1.25098	-1.51339	-2.27463	-0.329209	-0.466657
39	-0.0273724	-1.84739	-1.11066	-2.15257	-3.08203	-0.292683	-1.66428	-0.329209	-1.07701
39.1	-1.24808	-1.84739	-1.11066	-2.15257	-2.47168	-0.903034	-1.66428	-0.939561	-1.07701
39.2	-2.46878	-1.23704	-1.11066	-3.37328	-1.86133	-0.903034	-2.27463	-0.939561	-1.68736
39.3	-1.24808	-1.23704	-1.11066	-0.931871	-1.25098	-2.12374	-2.27463	-1.54991	-1.68736
39.4	-2.46878	-1.84739	0.110044	-0.32152	-3.08203	-2.12374	-1.05393	-0.939561	-1.68736
39.5	-2.46878	-0.626687	-1.72101	-1.54222	-2.47168	-1.51339	-1.66428	-0.939561	-1.68736
39.6	-1.24808	-0.626687	-1.11066	-3.37328	-2.47168	-1.51339	-2.27463	-2.16026	-1.07701
39.7	-2.46878	0.594016	-0.500308	-2.15257	-0.640625	-1.51339	-2.27463	-0.329209	-1.07701
39.8	-2.46878	-1.84739	0.110044	-0.931871	-0.640625	-1.51339	-2.27463	-0.329209	-1.68736
39.9	-1.85843	-0.626687	-0.500308	0.288832	-0.640625	-2.12374	-1.66428	-0.939561	-1.07701
40	-1.24808	-0.626687	-0.500308	-0.32152	-2.47168	-2.12374	-1.05393	-0.939561	0.143695
40.1	-1.85843	-0.0163355	-1.72101	-0.32152	-1.25098	-1.51339	-2.88498	-1.54991	0.143695
40.2	-3.07913	-0.626687	-1.11066	0.899183	-1.86133	-1.51339	-2.27463	-0.939561	-1.07701
40.3	-1.85843	-0.0163355	-0.500308	1.50953	-2.47168	-2.12374	-2.27463	-0.939561	-1.07701
40.4	-3.07913	-0.626687	-1.11066	1.50953	-0.640625	-2.12374	-1.05393	-2.16026	0.143695
40.5	-1.85843	-1.23704	-1.11066	1.50953	-1.25098	-2.12374	-1.66428	-2.16026	-0.466657
40.6	-1.85843	-0.626687	-0.500308	0.899183	-3.69238	-3.34444	-2.27463	-0.939561	-0.466657
40.7	-1.24808	-0.626687	-1.11066	-0.32152	-3.08203	-2.12374	-1.66428	-1.54991	-1.68736
40.8	-2.46878	-1.23704	-0.500308	0.899183	-3.08203	-1.51339	-1.05393	-0.939561	-1.68736
40.9	-2.46878	-0.626687	-0.500308	0.899183	-0.640625	-3.34444	-1.66428	-2.16026	0.143695
41	-1.85843	-1.23704	-0.500308	0.899183	-0.0302734	-3.34444	-2.27463	-1.54991	0.754046
41.1	-0.0273724	0.594016	-1.11066	-0.32152	-0.0302734	-3.34444	-2.27463	-2.16026	-0.466657
41.2	-1.85843	-0.626687	0.110044	0.288832	-0.0302734	-1.51339	-1.05393	-2.16026	-0.466657
41.3	-3.07913	-1.84739	-0.500308	-0.931871	-0.640625	-2.73409	-1.05393	-1.54991	-0.466657
41.4	-0.637724	-1.84739	-1.72101	-0.32152	0.580078	-3.95479	-0.443578	-0.939561	0.143695
41.5	-1.24808	-0.626687	-1.72101	0.288832	0.580078	-2.12374	-0.443578	-2.16026	-1.07701
41.6	-3.07913	-0.626687	-0.500308	-0.32152	-0.640625	-2.12374	-1.05393	-1.54991	-1.68736
41.7	-1.24808	-1.84739	-0.500308	-1.54222	-1.25098	-2.73409	-1.66428	-0.329209	-2.29771
41.8	-0.637724	-1.23704	-1.11066	-0.931871	-0.640625	-2.73409	-1.05393	-0.329209	-1.68736
41.9	-3.07913	-0.626687	-1.72101	-0.931871	-0.0302734	-0.903034	-1.05393	-0.939561	-1.68736
42	-1.24808	-1.84739	-1.72101	-0.931871	-0.0302734	-1.51339	-1.66428	-1.54991	-1.68736
42.1	-0.637724	-1.23704	-1.11066	-1.54222	0.580078	-2.73409	-1.05393	-1.54991	-1.68736
42.2	-0.637724	-1.23704	-0.500308	-1.54222	-0.0302734	-2.12374	-1.66428	-2.77062	-1.07701
42.3	-0.637724	-1.84739	-0.500308	-0.931871	-0.0302734	-3.34444	-1.05393	-2.77062	-1.68736
42.4	-0.0273724	-3.06809	-1.11066	-0.32152	0.580078	-0.292683	-1.05393	-0.329209	-1.07701
42.5	0.582979	-1.23704	0.110044	-0.32152	-0.640625	0.317669	-1.66428	0.891494	-2.90806
42.6	-0.0273724	-1.84739	-1.11066	0.288832	-0.0302734	-1.51339	-0.443578	0.281142	-1.68736
42.7	0.582979	-1.84739	-0.500308	-0.931871	-0.0302734	-3.34444	0.777125	-1.54991	-2.29771
42.8	0.582979	-2.45774	-1.72101	-0.32152	-0.0302734	-1.51339	0.166774	-0.329209	-2.29771
42.9	-0.0273724	-3.06809	-2.33136	-0.32152	-1.25098	-1.51339	-1.05393	-0.329209	0.143695
43	-0.0273724	-2.45774	-1.11066	-1.54222	-0.0302734	-0.292683	-2.27463	-1.54991	-1.07701
43.1	-0.0273724	-0.626687	-1.11066	-0.931871	-0.640625	-0.903034	-1.05393	-1.54991	-1.07701
43.2	-0.0273724	-1.23704	-0.500308	-0.931871	-0.0302734	0.317669	-0.443578	-1.54991	-1.68736
43.3	-0.637724	-3.06809	-0.500308	-0.931871	-1.25098	0.92802	-1.05393	-0.939561	-1.07701
43.4	-0.0273724	-3.67844	-1.11066	-1.54222	-0.640625	-0.292683	-0.443578	-0.329209	-1.68736
43.5	-0.0273724	-3.06809	-2.33136	-0.931871	-0.640625	0.317669	-1.05393	-0.329209	-2.29771
43.6	-0.637724	-2.45774	-1.11066	-1.54222	-1.25098	1.53837	-1.05393	-0.939561	-1.68736
43.7	-1.24808	-1.84739	-1.72101	0.288832	-0.0302734	0.92802	-0.443578	-2.16026	-0.466657
43.8	-1.24808	-3.67844	-2.94171	-1.54222	-0.640625	0.317669	-1.05393	-0.939561	-0.466657
43.9	-1.24808	-2.45774	-1.72101	-1.54222	-0.640625	0.317669	-1.66428	-0.939561	0.143695
44	-0.0273724	-1.23704	-0.500308	-0.32152	-2.47168	0.317669	-1.05393	-0.329209	-1.07701
44.1	0.582979	-1.23704	-0.500308	-0.931871	-1.86133	0.317669	-1.05393	-0.939561	-0.466657
44.2	-0.637724	-1.84739	-0.500308	0.288832	-0.640625	-0.292683	-1.66428	-0.939561	-1.07701
44.3	-1.24808	-1.23704	-0.500308	-0.32152	-1.25098	-0.903034	-2.27463	-0.939561	-1.68736
44.4	-0.0273724	-1.84739	-1.72101	-0.931871	-0.640625	0.317669	-1.66428	-1.54991	-1.07701
44.5	-0.0273724	-0.626687	-0.500308	-0.931871	-1.25098	-0.292683	-1.66428	-0.939561	-1.68736
44.6	-1.24808	-0.0163355	-1.11066	-0.931871	-1.25098	0.92802	-1.66428	-0.939561	-1.07701
44.7	-0.637724	-1.23704	-1.11066	-0.931871	-1.25098	-0.903034	-2.27463	0.281142	1.3644
44.8	-0.637724	-1.23704	-0.500308	-0.32152	-0.640625	-1.51339	-2.27463	-0.939561	0.143695
44.9	-1.24808	-0.0163355	-0.500308	-0.32152	-0.640625	-0.903034	-1.66428	-2.16026	-1.68736
45	-0.637724	-1.23704	-0.500308	-0.931871	-0.640625	-0.292683	-1.66428	-0.939561	-1.07701
45.1	-0.637724	-3.06809	0.110044	-0.32152	-0.640625	-0.292683	-1.05393	-0.329209	-1.68736
45.2	-1.24808	-0.0163355	-1.72101	-0.931871	-1.25098	-0.292683	-1.66428	0.281142	-0.466657
45.3	-1.85843	-0.0163355	-1.11066	-0.32152	-1.25098	-0.292683	-2.27463	0.891494	-0.466657
45.4	-1.24808	-1.23704	-1.11066	-2.15257	-1.25098	-1.51339	-2.27463	-1.54991	0.143695
45.5	-0.637724	-0.0163355	-1.11066	-0.931871	-0.640625	-0.292683	-2.27463	-1.54991	-1.07701
45.6	-1.24808	-0.0163355	-1.11066	-1.54222	-0.640625	-0.292683	-2.27463	-1.54991	-1.07701
45.7	-0.637724	0.594016	-1.11066	-0.32152	-0.0302734	-0.903034	-2.88498	0.281142	0.143695
45.8	-1.24808	1.20437	-1.72101	-1.54222	-0.640625	-0.903034	-1.66428	-0.329209	0.143695
45.9	-1.85843	-0.0163355	-1.11066	-0.931871	-0.640625	-0.292683	-1.66428	-0.939561	0.143695
46	-1.24808	-0.0163355	-1.72101	-0.931871	-1.25098	-1.51339	-2.27463	-0.939561	0.143695
46.1	-0.0273724	-0.626687	-0.500308	-0.931871	-0.640625	-1.51339	-2.88498	-0.939561	-1.68736
46.2	-0.0273724	-0.626687	-1.11066	-2.15257	-0.0302734	-0.903034	-1.66428	-0.329209	-1.07701
46.3	-1.24808	-0.0163355	-1.11066	-0.931871	-1.25098	-0.292683	-1.05393	-0.939561	-0.466657
46.4	-1.85843	0.594016	-0.500308	-0.32152	-0.640625	0.317669	-1.05393	-0.329209	-0.466657
46.5	-0.637724	0.594016	-1.11066	-0.32152	-1.86133	0.317669	-1.66428	-0.939561	0.754046
46.6	-1.24808	-0.0163355	-0.500308	-0.931871	-1.86133	-2.12374	-1.66428	-2.16026	0.754046
46.7	-1.24808	-0.626687	-1.11066	-0.32152	-0.0302734	-0.903034	-0.443578	-1.54991	-0.466657
46.8	-0.637724	-0.626687	0.110044	-0.931871	0.580078	-0.292683	-1.66428	-2.16026	-1.07701
46.9	-0.0273724	-0.0163355	-0.500308	-2.15257	-0.0302734	0.317669	-2.88498	-0.939561	-1.68736
47	-0.637724	-0.0163355	-1.11066	-2.15257	-1.25098	-0.903034	-1.05393	-0.939561	-2.29771
47.1	-0.0273724	-0.626687	-2.33136	-0.931871	-0.0302734	-0.903034	-1.05393	-1.54991	0.143695
47.2	-1.85843	-0.626687	-1.72101	-0.931871	-1.25098	-0.903034	-2.88498	-1.54991	0.143695
47.3	-1.24808	-0.0163355	-0.500308	-0.32152	-0.640625	-0.903034	-2.27463	-0.939561	-1.07701
47.4	0.582979	-0.626687	-0.500308	-1.54222	-1.25098	-0.292683	-1.05393	-1.54991	-1.68736
47.5	-1.24808	-0.626687	-1.72101	-1.54222	-1.25098	-1.51339	-0.443578	-3.38097	-1.07701
47.6	-0.637724	-0.626687	-1.11066	-0.931871	-0.0302734	-0.903034	-0.443578	-1.54991	0.754046
47.7	-0.0273724	1.20437	0.110044	-0.931871	-0.0302734	-1.51339	0.777125	-1.54991	-1.68736
47.8	-1.24808	1.20437	-0.500308	-1.54222	-0.0302734	0.317669	0.777125	-1.54991	-1.07701
47.9	-0.0273724	-0.0163355	-1.11066	-2.15257	0.580078	0.317669	0.777125	-1.54991	-1.07701
48	-0.0273724	-0.0163355	0.110044	-1.54222	-1.25098	-0.292683	1.99783	-2.16026	-2.29771
48.1	-0.0273724	-0.626687	-1.72101	-0.931871	-1.86133	-1.51339	1.38748	-2.77062	-1.07701
48.2	-0.637724	-1.23704	-1.11066	-0.931871	-1.86133	-0.292683	1.38748	-3.38097	0.754046
48.3	-0.0273724	0.594016	-0.500308	-0.931871	-1.25098	-1.51339	0.777125	-1.54991	-1.07701
48.4	-1.24808	-1.23704	-1.11066	-0.32152	-0.0302734	-0.292683	0.166774	-2.16026	-2.29771
48.5	-0.637724	-0.626687	-1.11066	-0.32152	-0.0302734	-0.292683	0.166774	-2.16026	-1.07701
48.6	-0.637724	-0.0163355	0.110044	-0.32152	-1.25098	0.317669	0.777125	-2.16026	-2.29771
48.7	-0.0273724	-0.0163355	-1.11066	-2.15257	-1.86133	-0.292683	0.777125	-1.54991	-1.07701
48.8	-1.24808	-0.0163355	-2.33136	-2.76293	-0.0302734	-0.292683	0.777125	-1.54991	-1.07701
48.9	-0.0273724	-0.626687	-1.72101	-0.931871	-0.0302734	-0.903034	0.166774	-1.54991	-1.68736
49	-0.0273724	-0.0163355	-2.33136	-0.931871	-0.0302734	-2.12374	-0.443578	-2.16026	-2.90806
49.1	-0.637724	-1.23704	-2.33136	-1.54222	-0.0302734	-0.292683	-1.05393	-2.77062	-1.68736
49.2	-1.85843	0.594016	-1.72101	-0.32152	-1.25098	0.317669	0.777125	0.891494	-2.29771
49.3	-1.85843	-0.0163355	-2.94171	-0.32152	-1.25098	-0.292683	0.777125	0.281142	-3.51841
49.4	-1.85843	-1.23704	-1.72101	-2.15257	-0.640625	-0.903034	1.38748	-0.939561	-2.29771
49.5	-1.24808	-1.23704	-2.33136	-0.931871	-1.25098	-0.292683	-0.443578	-0.939561	-2.29771
49.6	-1.85843	-0.626687	-1.11066	-1.54222	0.580078	-0.292683	-1.66428	-0.329209	-2.29771
49.7	-1.85843	0.594016	-2.33136	-1.54222	-0.0302734	-0.903034	-0.443578	-0.939561	-2.90806
49.8	-0.637724	0.594016	-2.94171	-0.32152	-1.86133	-0.903034	0.166774	-0.939561	-2.29771
49.9	-0.637724	-1.23704	-2.33136	-0.931871	-1.86133	-0.292683	-0.443578	-0.939561	-1.07701
50	-0.637724	-1.23704	-2.94171	-1.54222	-1.86133	0.317669	0.166774	-0.329209	-1.07701
50.1	-1.85843	-1.23704	-1.72101	-0.32152	-0.640625	-1.51339	0.777125	0.891494	-1.68736
50.2	-0.637724	-0.626687	-0.500308	-0.32152	-1.25098	-2.12374	0.166774	0.281142	-1.07701
50.3	-0.637724	-0.0163355	-0.500308	-0.32152	-0.640625	-0.903034	-0.443578	0.891494	-1.68736
50.4	-1.24808	1.20437	-0.500308	-0.32152	-0.0302734	-0.903034	-1.05393	0.891494	-1.68736
50.5	-0.637724	-0.0163355	-1.11066	0.288832	-0.640625	-1.51339	-1.05393	0.891494	-1.07701
50.6	-0.0273724	0.594016	-1.72101	1.50953	-0.0302734	-0.292683	-0.443578	0.891494	-1.68736
50.7	-0.637724	0.594016	0.110044	-0.931871	-1.25098	-0.292683	-1.05393	-0.329209	-2.29771
50.8	-0.637724	-0.626687	-0.500308	-0.931871	-1.25098	-1.51339	-1.66428	0.281142	-0.466657
50.9	-0.0273724	-0.0163355	-2.94171	0.288832	-1.25098	-2.12374	-1.05393	0.891494	-0.466657
51	-1.24808	-1.23704	-0.500308	-0.931871	-0.0302734	-0.292683	-0.443578	0.891494	-2.29771
51.1	-1.24808	-0.626687	0.110044	-0.931871	-1.25098	-0.903034	-1.05393	0.281142	-1.68736
51.2	-0.637724	-0.0163355	-1.72101	-0.32152	-1.25098	-0.903034	-1.66428	0.891494	-1.07701
51.3	-0.0273724	-0.0163355	-2.33136	-0.32152	-1.25098	-0.903034	-1.05393	0.891494	-0.466657
51.4	-0.637724	0.594016	-1.11066	-1.54222	-0.640625	-1.51339	0.166774	1.50185	0.143695
51.5	-0.0273724	0.594016	-0.500308	-1.54222	-0.640625	-1.51339	-1.05393	0.891494	-0.466657
51.6	-1.24808	-0.0163355	0.720395	0.899183	-0.0302734	-0.292683	-1.66428	-0.329209	0.143695
51.7	-1.24808	-0.0163355	0.110044	0.288832	-0.640625	-0.292683	-1.05393	-0.329209	0.143695
51.8	0.582979	-0.0163355	0.720395	-0.32152	-1.25098	-2.12374	0.166774	-0.329209	0.754046
51.9	-0.637724	-1.23704	1.33075	-0.931871	-0.640625	-2.73409	1.38748	0.281142	1.3644
52	-1.24808	-1.84739	0.110044	-0.931871	-0.640625	-1.51339	0.166774	0.891494	0.143695
52.1	-0.637724	-0.0163355	0.110044	-0.32152	-1.25098	-0.292683	-1.05393	-0.329209	0.143695
52.2	0.582979	-0.626687	0.720395	-0.32152	-0.0302734	0.317669	-0.443578	0.891494	0.754046
52.3	-0.0273724	-0.626687	-0.500308	-0.931871	1.80078	-0.903034	-0.443578	0.281142	1.3644
52.4	-0.637724	-1.23704	-0.500308	-0.32152	0.580078	-0.903034	-0.443578	-0.329209	0.754046
52.5	-0.637724	-1.84739	0.110044	-0.931871	-0.640625	-0.292683	-0.443578	0.891494	1.3644
52.6	-2.46878	-0.0163355	0.720395	-2.15257	-1.25098	-0.903034	0.166774	0.891494	0.754046
52.7	-1.24808	0.594016	0.720395	-1.54222	-0.640625	-0.292683	-0.443578	-0.329209	0.754046
52.8	-1.85843	-0.0163355	0.720395	-1.54222	-1.25098	-0.292683	-0.443578	-0.939561	0.754046
52.9	-0.0273724	-1.23704	-1.11066	-0.931871	-0.0302734	-0.903034	0.166774	-1.54991	0.143695
53	-0.0273724	-1.23704	-0.500308	-1.54222	-0.640625	-0.292683	-1.05393	-2.16026	0.754046
53.1	-0.637724	-0.626687	0.720395	-0.931871	-1.86133	-0.903034	-1.66428	-0.939561	0.143695
53.2	-0.637724	0.594016	0.720395	-2.15257	-1.25098	-1.51339	-0.443578	-0.329209	0.143695
53.3	-0.637724	0.594016	0.720395	-2.15257	0.580078	-1.51339	-0.443578	0.891494	-0.466657
53.4	0.582979	-0.626687	-0.500308	-0.931871	-0.0302734	-0.903034	-0.443578	0.281142	-1.07701
53.5	-0.637724	-1.23704	-1.11066	-0.32152	0.580078	-0.292683	-0.443578	0.891494	-0.466657
53.6	-0.637724	-1.84739	0.720395	-1.54222	-0.640625	-1.51339	-1.66428	-1.54991	0.143695
53.7	-0.637724	-1.23704	0.110044	-1.54222	-0.640625	-0.903034	0.166774	-0.329209	0.754046
53.8	-1.24808	-1.84739	0.110044	-0.32152	-1.86133	-1.51339	-0.443578	-0.329209	-0.466657
53.9	-0.0273724	-1.23704	1.9411	-0.931871	-2.47168	-0.903034	0.166774	-0.329209	-0.466657
54	-0.0273724	-0.626687	0.720395	-2.15257	-0.640625	0.317669	-1.05393	0.281142	-1.68736
54.1	1.19333	-0.626687	-0.500308	-2.15257	-1.25098	-2.12374	-1.05393	-0.329209	-1.68736
54.2	-0.0273724	-1.84739	0.110044	-2.15257	-0.640625	-0.903034	0.166774	-0.939561	-0.466657
54.3	-0.637724	-1.84739	0.720395	-1.54222	-1.25098	-0.292683	0.777125	-0.329209	-0.466657
54.4	-0.0273724	-0.626687	0.720395	-0.931871	-0.640625	-0.903034	-1.05393	-0.329209	-1.07701
54.5	-1.24808	-0.0163355	0.720395	-1.54222	-1.25098	-1.51339	-1.05393	-0.329209	-0.466657
54.6	-0.637724	0.594016	-1.11066	-3.37328	-1.25098	-1.51339	-1.05393	-0.939561	-0.466657
54.7	0.582979	-0.626687	-0.500308	-2.15257	-1.86133	-0.292683	-1.05393	-0.939561	-0.466657
54.8	-0.637724	-1.23704	-0.500308	-2.15257	-1.25098	0.317669	-0.443578	-1.54991	-1.07701
54.9	-0.637724	-0.626687	-0.500308	-2.76293	-0.0302734	0.317669	-0.443578	-0.939561	-1.68736
55	-0.637724	-0.626687	1.33075	-1.54222	-2.47168	0.317669	-0.443578	0.281142	-0.466657
55.1	-0.637724	-0.626687	0.720395	-2.15257	-2.47168	-0.292683	-1.66428	-0.939561	0.754046
55.2	0.582979	-0.626687	-1.11066	-0.931871	-1.86133	-1.51339	-1.66428	-0.939561	0.143695
55.3	-0.0273724	-0.626687	-1.11066	-0.32152	-1.86133	-1.51339	-1.05393	0.281142	0.143695
55.4	-1.24808	-1.23704	0.110044	0.288832	-1.86133	-0.292683	0.166774	-0.329209	-0.466657
55.5	0.582979	-0.0163355	-0.500308	-0.931871	-1.86133	0.317669	-1.66428	-0.329209	-0.466657
55.6	-0.637724	-0.626687	0.110044	-1.54222	-1.25098	-1.51339	-1.66428	0.891494	0.754046
55.7	-1.24808	-0.626687	-1.11066	-0.32152	-1.25098	-0.292683	-1.05393	0.281142	-1.07701
55.8	-1.24808	-0.0163355	-1.11066	-1.54222	-1.86133	-0.292683	-1.66428	-0.939561	-1.07701
55.9	-1.85843	0.594016	0.110044	-0.931871	-3.08203	-0.292683	-1.66428	-1.54991	-0.466657
56	-1.24808	-0.0163355	-0.500308	0.899183	-1.86133	-0.903034	-1.05393	-0.329209	0.143695
56.1	-1.85843	-0.626687	-0.500308	0.899183	-2.47168	-1.51339	0.166774	-0.939561	0.143695
56.2	-3.07913	-0.626687	-0.500308	-2.76293	-1.86133	-2.12374	-1.05393	0.281142	-0.466657
56.3	-1.85843	-1.23704	0.720395	-2.15257	-0.0302734	-1.51339	-1.66428	-0.329209	-2.29771
56.4	-0.637724	-0.626687	0.110044	-1.54222	-0.0302734	-0.903034	-1.66428	0.281142	-0.466657
56.5	-3.07913	-0.0163355	-1.11066	-0.32152	-1.25098	-0.292683	-2.27463	-0.939561	0.143695
56.6	-1.85843	-1.23704	0.110044	0.899183	-1.86133	-1.51339	-0.443578	-0.939561	0.143695
56.7	-0.637724	-0.626687	-0.500308	0.899183	-1.86133	-1.51339	0.166774	0.281142	-0.466657
56.8	-1.24808	-0.626687	-0.500308	0.288832	-0.0302734	-0.903034	0.166774	0.281142	0.754046
56.9	-1.85843	-0.626687	0.720395	0.288832	-0.640625	-1.51339	0.166774	-0.939561	0.143695
57	-2.46878	-1.23704	0.110044	0.899183	-0.0302734	-1.51339	0.166774	-0.939561	-0.466657
57.1	-1.85843	-0.0163355	0.720395	0.288832	0.580078	-0.292683	-0.443578	-1.54991	-1.07701
57.2	-2.46878	-0.0163355	-1.11066	-0.32152	0.580078	-2.12374	-0.443578	-1.54991	-0.466657
57.3	-1.85843	0.594016	-1.11066	-0.32152	-2.47168	-2.12374	-1.66428	-0.939561	0.754046
57.4	-2.46878	0.594016	-0.500308	0.899183	-1.86133	-2.12374	-1.05393	-0.329209	0.143695
57.5	-1.24808	-0.626687	-0.500308	0.288832	-0.0302734	-2.12374	-0.443578	0.281142	-1.07701
57.6	-1.24808	-0.626687	-0.500308	-0.32152	0.580078	-3.34444	0.166774	-0.939561	-1.07701
57.7	-1.85843	-0.0163355	-1.11066	-0.32152	1.19043	-2.12374	0.166774	-0.329209	-0.466657
57.8	-1.24808	-0.626687	0.110044	-0.32152	2.41113	-0.903034	0.166774	-2.16026	0.143695
57.9	-1.24808	0.594016	0.110044	-0.32152	0.580078	-1.51339	-1.05393	-1.54991	-0.466657
58	-1.85843	-1.23704	0.110044	0.288832	-0.0302734	-1.51339	-0.443578	-0.939561	-0.466657
58.1	-1.24808	-1.23704	0.720395	0.899183	0.580078	-2.12374	-1.66428	-0.329209	-1.07701
58.2	-1.24808	-0.626687	-0.500308	-0.32152	-0.0302734	-0.292683	-1.66428	-0.939561	-0.466657
58.3	-0.637724	-0.626687	0.110044	-0.931871	0.580078	-1.51339	0.166774	-0.939561	-1.68736
58.4	-0.637724	-0.626687	-0.500308	-0.32152	0.580078	-1.51339	0.166774	-0.329209	-0.466657
58.5	-1.24808	-0.626687	-0.500308	-1.54222	1.19043	-0.903034	-1.66428	-1.54991	-1.07701
58.6	-2.46878	-1.23704	-1.72101	-0.931871	-0.0302734	0.317669	-1.05393	-0.939561	0.143695
58.7	-1.24808	-2.45774	-1.11066	-0.931871	1.19043	-1.51339	-0.443578	-0.939561	-1.07701
58.8	-0.637724	-1.84739	0.110044	0.899183	1.19043	0.317669	0.777125	-0.939561	-1.07701
58.9	0.582979	-0.626687	-1.11066	-0.32152	0.580078	0.317669	-1.05393	-1.54991	-0.466657
59	-0.0273724	-0.626687	-1.11066	0.899183	-1.25098	-1.51339	-1.66428	-2.16026	-1.07701
59.1	1.19333	-1.23704	-0.500308	-0.931871	0.580078	0.317669	-1.05393	-1.54991	-0.466657
59.2	1.19333	-0.626687	-0.500308	0.899183	0.580078	0.92802	1.38748	-2.16026	-1.07701
59.3	1.19333	-0.626687	0.110044	0.288832	-0.0302734	-0.903034	-0.443578	-0.329209	0.143695
59.4	1.19333	-1.84739	-1.11066	0.899183	-0.0302734	-2.12374	0.166774	0.281142	-0.466657
59.5	2.41403	-0.626687	-1.11066	-0.32152	-0.0302734	-0.292683	-1.05393	-0.329209	-1.07701
59.6	1.80368	-1.84739	-0.500308	-0.32152	-0.0302734	-0.292683	-0.443578	-0.329209	-0.466657
59.7	-0.0273724	-2.45774	-1.11066	1.50953	0.580078	-0.292683	-1.66428	-0.939561	-1.68736
59.8	-0.0273724	-0.626687	-0.500308	0.288832	0.580078	1.53837	-1.05393	0.281142	-1.68736
59.9	1.19333	-0.626687	-0.500308	-0.931871	-0.640625	0.92802	-0.443578	-0.329209	-0.466657
60	-0.0273724	-0.626687	-1.11066	0.288832	-0.640625	0.92802	-2.27463	0.891494	0.143695
60.1	0.582979	-2.45774	0.110044	-0.931871	-0.0302734	1.53837	-1.66428	0.281142	-1.07701
60.2	0.582979	-3.06809	-1.11066	-0.32152	-0.640625	1.53837	-2.27463	0.281142	-2.29771
60.3	1.80368	-1.84739	-1.11066	0.288832	-0.640625	0.92802	-0.443578	-0.329209	-0.466657
60.4	0.582979	-2.45774	-2.33136	0.899183	-0.0302734	0.317669	-0.443578	-0.329209	0.143695
60.5	-0.0273724	-3.06809	-2.33136	0.288832	-0.0302734	0.317669	0.166774	0.281142	0.143695
60.6	-0.0273724	-2.45774	-0.500308	-1.54222	-0.0302734	0.317669	-0.443578	-0.329209	-0.466657
60.7	0.582979	-1.23704	-0.500308	-1.54222	-0.640625	0.92802	0.777125	0.281142	-1.07701
60.8	-0.0273724	-0.626687	-0.500308	-0.931871	-0.0302734	-0.292683	-0.443578	0.281142	-0.466657
60.9	-0.0273724	-0.626687	-0.500308	0.288832	-0.640625	0.317669	-0.443578	-0.329209	-0.466657
61	-0.0273724	-1.23704	-1.11066	-0.931871	-0.640625	1.53837	-0.443578	-0.329209	0.143695
61.1	-0.637724	-0.626687	-1.11066	-0.32152	-0.0302734	0.317669	-1.05393	0.281142	-0.466657
61.2	-1.24808	-0.0163355	-0.500308	-0.931871	-0.0302734	0.317669	-1.05393	0.281142	0.754046
61.3	-0.0273724	-0.626687	-1.11066	0.288832	-0.640625	0.92802	-1.66428	0.281142	0.143695
61.4	0.582979	-1.23704	-0.500308	0.288832	-0.0302734	0.317669	-2.27463	-0.329209	0.143695
61.5	-0.0273724	-0.626687	-1.11066	-0.32152	-0.640625	-0.903034	-1.66428	0.281142	-0.466657
61.6	-0.0273724	-0.0163355	0.110044	-0.931871	-1.25098	-0.292683	-1.05393	-1.54991	-1.68736
61.7	-1.24808	-2.45774	0.110044	-0.32152	-0.640625	-0.292683	-1.66428	-0.939561	-1.07701
61.8	0.582979	-2.45774	-0.500308	0.288832	-0.640625	0.92802	-1.66428	-0.329209	-0.466657
61.9	-0.637724	-0.0163355	0.110044	-0.32152	-0.640625	0.317669	-1.05393	0.281142	0.143695
62	-1.24808	-0.0163355	-1.11066	0.899183	-0.640625	0.317669	-2.27463	-0.329209	-0.466657
62.1	-0.637724	0.594016	-0.500308	0.288832	-1.25098	-0.292683	-2.88498	0.281142	-0.466657
62.2	0.582979	1.20437	0.720395	0.899183	-0.0302734	0.317669	-2.27463	-0.939561	-1.68736
62.3	-1.24808	1.81472	1.33075	-0.931871	-0.0302734	0.317669	-1.66428	-0.939561	-1.68736
62.4	-0.637724	-0.0163355	-0.500308	0.288832	-0.640625	-0.903034	-1.66428	-0.939561	0.143695
62.5	-0.637724	-0.0163355	-1.11066	0.288832	-0.640625	-0.292683	-2.27463	0.281142	-1.07701
62.6	-0.637724	0.594016	-1.72101	-0.931871	-0.0302734	0.92802	-3.49534	0.281142	0.143695
62.7	-0.0273724	0.594016	-0.500308	0.288832	-0.0302734	-0.292683	-2.27463	-0.329209	0.754046
62.8	0.582979	-0.0163355	0.110044	0.899183	-0.640625	-1.51339	-0.443578	-0.939561	-0.466657
62.9	-0.0273724	1.81472	0.110044	-0.32152	-0.640625	-0.903034	-0.443578	-0.939561	0.754046
63	-0.637724	1.20437	-1.72101	-0.931871	-0.0302734	-0.292683	0.166774	0.891494	-1.07701
63.1	-1.24808	1.20437	-1.11066	-0.931871	-0.640625	-0.292683	0.166774	0.281142	-1.07701
63.2	-0.637724	-0.0163355	-0.500308	0.288832	-0.0302734	0.317669	-1.05393	-0.329209	-0.466657
63.3	-0.0273724	0.594016	0.110044	-0.32152	-0.0302734	0.317669	-1.05393	-0.329209	0.143695
63.4	-1.24808	-0.626687	-0.500308	0.899183	-0.640625	-1.51339	-0.443578	-0.939561	-0.466657
63.5	-0.0273724	-0.0163355	0.720395	0.288832	-0.640625	-0.903034	-1.05393	-0.329209	-1.68736
63.6	-1.24808	-0.0163355	-0.500308	-1.54222	-0.0302734	-1.51339	-0.443578	-1.54991	-1.07701
63.7	-0.637724	-0.0163355	-1.11066	-1.54222	-0.640625	-0.292683	0.166774	-0.939561	0.143695
63.8	-0.637724	0.594016	-1.11066	-0.32152	0.580078	-0.292683	-0.443578	-1.54991	0.754046
63.9	-1.24808	1.81472	-0.500308	-1.54222	0.580078	-0.292683	-2.88498	-1.54991	-0.466657
64	-0.637724	0.594016	-1.11066	-0.32152	1.19043	-0.292683	-0.443578	0.281142	-0.466657
64.1	0.582979	1.20437	-0.500308	-0.32152	-0.0302734	0.317669	0.166774	-1.54991	-1.07701
64.2	0.582979	1.20437	-0.500308	-0.931871	-0.640625	-0.292683	-0.443578	-2.16026	0.754046
64.3	-1.24808	1.20437	-1.11066	-0.931871	-0.640625	0.92802	-1.05393	-2.16026	0.143695
64.4	-1.24808	0.594016	-0.500308	-0.931871	0.580078	0.317669	0.166774	-1.54991	-0.466657
64.5	-1.85843	-0.626687	-1.11066	-0.32152	-0.0302734	-1.51339	0.777125	-1.54991	-1.07701
64.6	-0.637724	-0.626687	-1.11066	-1.54222	-0.640625	-0.292683	1.38748	-2.16026	-0.466657
64.7	-0.637724	-0.0163355	0.110044	-1.54222	-1.25098	0.317669	0.777125	-2.16026	-1.68736
64.8	0.582979	0.594016	-1.11066	-1.54222	-1.86133	0.92802	0.777125	-2.16026	-0.466657
64.9	-0.637724	0.594016	-1.11066	-0.931871	-1.25098	-0.292683	0.777125	-0.939561	-1.07701
65	-0.0273724	0.594016	-0.500308	-0.931871	-0.640625	-1.51339	0.777125	-2.77062	-1.68736
65.1	1.19333	-0.0163355	-1.11066	0.288832	-0.0302734	-0.292683	0.166774	-2.16026	-1.07701
65.2	-0.0273724	-0.0163355	-1.72101	0.899183	0.580078	0.92802	1.38748	-1.54991	-1.07701
65.3	-0.0273724	-0.626687	-0.500308	0.288832	-0.640625	0.317669	1.38748	-0.939561	-1.07701
65.4	-0.0273724	-0.0163355	-1.11066	-1.54222	-1.25098	-0.292683	1.38748	-0.939561	-1.68736
65.5	-0.0273724	-0.626687	-0.500308	-0.931871	-1.25098	0.92802	1.99783	-0.329209	0.143695
65.6	-0.637724	-0.626687	-1.11066	0.288832	-1.25098	-0.292683	1.38748	-0.329209	-1.07701
65.7	-0.0273724	-0.0163355	-2.94171	0.288832	-1.86133	-0.292683	-0.443578	-1.54991	-1.68736
65.8	-0.0273724	0.594016	-1.72101	-0.32152	-1.86133	-1.51339	0.166774	-0.329209	-2.29771
65.9	-0.0273724	-0.0163355	-2.33136	-0.931871	-1.25098	-0.292683	1.38748	1.50185	-2.29771
66	-1.24808	-0.626687	-2.94171	0.288832	-0.640625	-0.903034	0.777125	-1.54991	-2.29771
66.1	-0.0273724	-1.23704	-1.72101	0.288832	-1.25098	-0.292683	0.777125	-0.939561	-1.07701
66.2	-0.0273724	-0.626687	-1.11066	-0.931871	-0.640625	0.317669	0.777125	0.891494	-1.07701
66.3	-0.637724	0.594016	-1.11066	-0.931871	-0.640625	0.317669	0.166774	0.891494	-1.68736
66.4	-0.637724	0.594016	-2.33136	-2.15257	-1.25098	-0.292683	0.166774	-1.54991	-1.68736
66.5	-1.85843	-0.0163355	-2.33136	-1.54222	-0.640625	0.317669	1.38748	-1.54991	0.143695
66.6	-1.24808	-0.626687	-1.72101	0.288832	-1.25098	0.317669	0.777125	-1.54991	-1.07701
66.7	-1.24808	-1.23704	-1.11066	0.288832	-1.25098	-0.903034	0.166774	-0.329209	-0.466657
66.8	-0.637724	-0.0163355	-1.72101	-1.54222	-0.640625	-1.51339	-1.05393	0.281142	-0.466657
66.9	0.582979	-0.0163355	-1.72101	-0.931871	-0.640625	-0.903034	-0.443578	1.50185	0.143695
67	-0.637724	1.20437	-1.11066	-0.931871	-0.640625	-0.292683	-0.443578	2.72255	-0.466657
67.1	-1.24808	1.20437	-0.500308	-0.32152	-0.640625	-0.292683	0.166774	1.50185	0.143695
67.2	-0.637724	-1.23704	-1.72101	-0.32152	0.580078	-1.51339	-0.443578	0.891494	1.3644
67.3	1.19333	-0.626687	-1.11066	-0.32152	1.19043	-2.73409	-1.05393	1.50185	-1.07701
67.4	-0.0273724	1.81472	-0.500308	-0.931871	-0.640625	-1.51339	-1.05393	1.50185	-1.68736
67.5	-0.637724	-0.626687	0.110044	-0.931871	-2.47168	-0.903034	-1.66428	-0.329209	0.143695
67.6	-0.0273724	-0.0163355	0.110044	0.288832	-0.0302734	-0.292683	0.166774	0.281142	0.143695
67.7	-1.24808	1.20437	0.110044	0.288832	-0.640625	-0.903034	0.166774	0.891494	-2.29771
67.8	-1.24808	1.20437	0.720395	0.899183	-1.25098	-0.292683	-0.443578	0.281142	-1.07701
67.9	-0.637724	1.20437	-2.94171	-0.32152	-1.25098	0.317669	-1.05393	0.281142	0.754046
68	-0.0273724	-0.0163355	-1.72101	-0.32152	-0.0302734	-0.903034	0.166774	0.281142	0.143695
68.1	0.582979	-0.0163355	0.110044	-0.931871	0.580078	-0.292683	0.166774	0.281142	0.143695
68.2	0.582979	-0.626687	-0.500308	-0.32152	-0.0302734	-0.292683	-0.443578	-0.329209	1.3644
68.3	-0.0273724	-0.626687	-0.500308	0.288832	-0.640625	-0.292683	0.166774	0.281142	0.143695
68.4	-0.0273724	-0.626687	1.33075	0.899183	-0.0302734	-0.903034	-0.443578	-0.329209	1.3644
68.5	-0.637724	-0.626687	1.33075	-0.32152	-0.640625	-2.12374	0.777125	0.281142	1.3644
68.6	-0.637724	-0.0163355	1.33075	0.288832	0.580078	-1.51339	-0.443578	-0.329209	0.143695
68.7	-1.85843	0.594016	1.33075	-0.32152	-0.0302734	-0.292683	0.166774	0.891494	-0.466657
68.8	-0.0273724	1.20437	1.33075	-0.32152	-0.0302734	0.92802	0.166774	0.281142	0.754046
68.9	-0.0273724	-0.0163355	-0.500308	-1.54222	-0.0302734	0.317669	0.166774	-0.329209	0.143695
69	-0.637724	-0.626687	0.720395	-0.931871	-0.0302734	-0.903034	1.99783	0.891494	0.754046
69.1	-0.637724	-1.23704	0.110044	-0.931871	-1.25098	-0.903034	0.777125	2.1122	1.3644
69.2	-0.637724	-1.84739	0.720395	-0.931871	-0.640625	0.317669	-0.443578	-0.939561	1.3644
69.3	-0.637724	-1.84739	1.33075	-0.32152	-0.0302734	-0.903034	0.166774	-0.329209	1.97475
69.4	-0.0273724	-1.23704	1.33075	-0.32152	-0.0302734	-2.12374	0.166774	0.891494	1.97475
69.5	0.582979	-0.626687	0.720395	-0.931871	-0.0302734	-1.51339	-1.05393	1.50185	-0.466657
69.6	-0.0273724	-1.23704	1.9411	-1.54222	0.580078	-1.51339	0.777125	0.281142	0.143695
69.7	-0.0273724	0.594016	0.720395	-2.15257	-0.0302734	-0.903034	0.166774	0.891494	0.143695
69.8	-1.24808	-0.626687	0.110044	-1.54222	0.580078	-0.292683	-1.66428	-1.54991	0.143695
69.9	-0.0273724	-1.23704	-0.500308	-0.931871	-0.0302734	0.317669	0.166774	0.281142	0.754046
70	-0.0273724	-0.626687	0.110044	-0.931871	-0.0302734	0.317669	0.777125	-0.329209	0.754046
70.1	-0.0273724	-1.23704	0.110044	-1.54222	-0.640625	-0.903034	0.166774	-0.329209	0.143695
70.2	-0.0273724	-1.23704	0.110044	-1.54222	-0.640625	-0.903034	-1.05393	-1.54991	0.754046
70.3	-0.0273724	1.20437	1.33075	-1.54222	-0.640625	-0.292683	-0.443578	-0.939561	0.754046
70.4	0.582979	-0.626687	1.33075	-0.931871	-0.640625	-0.292683	0.777125	-1.54991	-0.466657
70.5	-0.637724	-1.23704	0.720395	-1.54222	0.580078	-0.292683	0.777125	-0.329209	0.143695
70.6	0.582979	-0.626687	0.110044	-1.54222	-0.640625	-0.903034	0.166774	0.281142	0.754046
70.7	-0.0273724	-0.0163355	0.720395	-0.931871	-0.640625	-0.903034	0.166774	0.891494	0.143695
70.8	1.19333	-0.626687	0.110044	-2.15257	-1.86133	0.317669	0.777125	1.50185	0.143695
70.9	0.582979	-1.84739	0.720395	-0.931871	-1.25098	0.317669	-0.443578	-0.329209	-0.466657
71	-0.0273724	-1.84739	-0.500308	-0.931871	-0.640625	-0.292683	0.166774	-0.939561	-0.466657
71.1	-1.85843	-0.626687	-0.500308	-2.15257	-0.0302734	-0.292683	-0.443578	-0.939561	-0.466657
71.2	-0.637724	-0.626687	0.110044	-2.15257	-0.640625	-0.292683	-1.05393	-1.54991	0.754046
71.3	-0.0273724	-1.84739	-1.11066	-1.54222	-0.0302734	-0.903034	-1.05393	-0.329209	-0.466657
71.4	-0.0273724	-0.0163355	-1.11066	-0.931871	-1.86133	0.92802	-0.443578	-0.329209	1.3644
71.5	-0.637724	-0.626687	-0.500308	-1.54222	-0.640625	0.92802	0.777125	0.281142	-0.466657
71.6	-0.0273724	-0.626687	0.720395	-1.54222	-0.640625	0.92802	-1.05393	0.281142	-0.466657
71.7	-0.0273724	-0.626687	0.110044	-1.54222	-0.640625	-0.292683	-0.443578	-0.939561	-0.466657
71.8	-1.24808	-0.0163355	-0.500308	-0.32152	-1.86133	-0.292683	-1.66428	-0.329209	0.754046
71.9	-0.0273724	-0.0163355	0.110044	-0.32152	-1.86133	-1.51339	-1.05393	-0.329209	0.143695
72	-0.637724	0.594016	0.720395	-0.931871	-1.25098	-0.292683	-0.443578	0.281142	-0.466657
72.1	-0.0273724	-0.626687	0.720395	-0.931871	-2.47168	-0.903034	0.166774	0.281142	-0.466657
72.2	-0.637724	-0.0163355	0.110044	-0.931871	-1.86133	-0.292683	0.166774	-0.329209	0.143695
72.3	-1.24808	-0.626687	-1.11066	-0.931871	-1.86133	-0.292683	-1.05393	0.281142	0.754046
72.4	-0.637724	-0.626687	-0.500308	-0.931871	-1.25098	-0.903034	-2.27463	0.891494	-0.466657
72.5	-1.24808	-0.626687	0.720395	0.288832	-1.86133	0.92802	-1.05393	0.281142	-1.07701
72.6	-1.24808	-0.626687	0.720395	0.288832	-1.86133	-0.292683	-0.443578	-0.329209	-1.07701
72.7	-0.637724	-1.23704	-0.500308	0.899183	-0.640625	-0.292683	-1.05393	-0.939561	-1.07701
72.8	-1.24808	-1.84739	-0.500308	-2.15257	-2.47168	0.317669	0.166774	-0.939561	0.143695
72.9	-2.46878	-0.626687	-0.500308	-2.76293	-1.86133	-1.51339	0.777125	-0.329209	-0.466657
73	-1.24808	0.594016	0.110044	-0.32152	-0.0302734	-0.903034	-2.27463	-0.329209	0.754046
73.1	-0.637724	0.594016	0.110044	1.50953	-0.0302734	-0.292683	-1.05393	0.281142	0.143695
73.2	-1.24808	0.594016	0.110044	0.288832	-1.25098	-0.903034	-1.05393	-0.939561	0.143695
73.3	-2.46878	-0.626687	0.110044	0.899183	-0.640625	-0.903034	0.166774	0.281142	0.143695
73.4	-2.46878	0.594016	0.110044	1.50953	-0.0302734	0.317669	0.166774	-0.329209	1.3644
73.5	-1.24808	0.594016	-1.11066	1.50953	0.580078	-0.903034	-1.05393	-0.329209	0.754046
73.6	-1.85843	-0.626687	0.720395	0.288832	-1.25098	-1.51339	-1.05393	-0.939561	-0.466657
73.7	-2.46878	-0.626687	0.720395	0.899183	-1.25098	-2.12374	-0.443578	-0.329209	-0.466657
73.8	-1.85843	-1.84739	0.720395	1.50953	-0.0302734	-1.51339	-1.05393	-0.939561	0.754046
73.9	-0.0273724	-0.0163355	-1.11066	2.11989	-0.0302734	-1.51339	-1.66428	-1.54991	-2.29771
74	-1.24808	0.594016	0.110044	0.899183	-1.25098	-0.292683	-0.443578	-0.329209	-0.466657
74.1	-1.24808	-0.0163355	0.110044	0.899183	-0.640625	-2.12374	-1.66428	-0.329209	0.754046
74.2	-1.24808	-0.626687	-0.500308	1.50953	-0.0302734	-2.12374	-0.443578	0.891494	0.143695
74.3	-0.0273724	-0.626687	-1.11066	0.899183	-1.25098	-2.12374	0.777125	0.281142	-0.466657
74.4	-0.637724	0.594016	-1.11066	2.73024	-0.0302734	-2.12374	1.38748	-2.16026	-1.68736
74.5	0.582979	0.594016	-0.500308	2.11989	1.19043	-1.51339	-1.05393	-0.939561	-0.466657
74.6	-1.24808	1.20437	0.720395	0.899183	2.41113	-1.51339	-1.05393	0.281142	0.143695
74.7	-0.637724	-0.626687	-0.500308	0.288832	1.19043	-2.12374	-1.66428	-0.329209	0.143695
74.8	-0.637724	-1.23704	0.110044	0.288832	1.19043	-2.12374	-1.05393	-0.939561	0.143695
74.9	-1.85843	-0.0163355	0.720395	0.899183	0.580078	-1.51339	-0.443578	-1.54991	0.754046
75	-0.637724	-0.0163355	0.110044	0.899183	0.580078	-1.51339	0.166774	-0.939561	-0.466657
75.1	0.582979	-1.84739	-0.500308	0.288832	1.80078	-0.903034	-1.05393	0.281142	-1.68736
75.2	-0.0273724	-0.0163355	-0.500308	0.899183	1.19043	-0.903034	0.166774	-0.329209	-0.466657
75.3	-2.46878	1.20437	-0.500308	0.899183	1.80078	-2.12374	0.166774	0.281142	-0.466657
75.4	-1.24808	-0.0163355	-1.11066	0.288832	1.19043	-1.51339	-0.443578	-0.329209	-0.466657
75.5	-0.0273724	-0.0163355	-0.500308	-0.32152	1.19043	-0.903034	0.777125	-0.329209	-0.466657
75.6	-0.637724	-0.626687	-0.500308	-0.931871	0.580078	0.317669	0.166774	-1.54991	0.143695
75.7	-0.0273724	-0.626687	0.720395	-0.32152	0.580078	-0.903034	0.166774	-1.54991	0.143695
75.8	0.582979	-1.23704	-1.11066	1.50953	0.580078	0.92802	-0.443578	-0.329209	0.754046
75.9	0.582979	-0.626687	-1.11066	0.288832	-0.0302734	-0.292683	-0.443578	-0.939561	0.143695
76	-0.0273724	-1.23704	-0.500308	0.288832	1.19043	-3.34444	-0.443578	-0.939561	0.143695
76.1	1.80368	-0.626687	-0.500308	-0.931871	-0.0302734	-1.51339	-0.443578	-0.329209	-0.466657
76.2	1.19333	-0.0163355	1.33075	-0.931871	-0.0302734	0.317669	-1.05393	-0.939561	-1.68736
76.3	0.582979	-0.626687	-0.500308	-0.931871	1.19043	-0.292683	0.166774	0.281142	0.143695
76.4	0.582979	-1.23704	-0.500308	0.288832	0.580078	0.317669	-1.66428	-0.329209	-0.466657
76.5	0.582979	-1.23704	0.110044	0.288832	-0.0302734	-0.292683	0.166774	-0.329209	-1.07701
76.6	-0.0273724	-1.23704	0.720395	0.288832	0.580078	2.14872	1.99783	-0.939561	-0.466657
76.7	1.80368	-1.84739	-1.11066	-0.32152	-0.640625	3.36943	0.777125	-0.939561	-1.07701
76.8	1.80368	-1.23704	-0.500308	-0.32152	-0.0302734	0.92802	0.166774	-0.939561	-0.466657
76.9	-0.637724	-0.626687	0.720395	-0.32152	-0.0302734	0.317669	-1.05393	-0.939561	-1.07701
77	-0.637724	-2.45774	-1.11066	0.288832	-0.640625	0.92802	-1.66428	-0.329209	-0.466657
77.1	-0.0273724	-1.84739	-1.11066	0.288832	-0.640625	0.92802	-1.05393	-0.939561	0.754046
77.2	0.582979	-1.84739	-0.500308	-0.32152	0.580078	0.92802	-0.443578	-0.329209	-1.07701
77.3	0.582979	-1.23704	-1.72101	-0.931871	-0.640625	0.317669	-0.443578	-0.939561	-1.07701
77.4	1.19333	-1.84739	-1.72101	-0.32152	-0.0302734	0.92802	-1.05393	-1.54991	-1.07701
77.5	0.582979	-0.0163355	0.110044	0.288832	-0.0302734	2.14872	-1.66428	-0.939561	0.143695
77.6	-0.0273724	-0.626687	0.720395	0.288832	-0.640625	0.92802	-0.443578	0.281142	0.143695
77.7	-0.0273724	-1.23704	-0.500308	-0.32152	-0.0302734	-0.292683	-0.443578	0.891494	-1.07701
77.8	-0.637724	-1.84739	-0.500308	0.288832	1.19043	0.317669	-0.443578	0.891494	0.143695
77.9	-0.637724	-0.626687	-0.500308	0.288832	-0.0302734	0.317669	0.166774	-0.939561	0.143695
78	-0.637724	-0.626687	0.110044	-0.32152	-0.640625	0.317669	-0.443578	1.50185	0.754046
78.1	-1.24808	1.20437	-0.500308	0.288832	-0.0302734	0.92802	-0.443578	0.891494	-0.466657
78.2	-0.0273724	0.594016	-1.11066	-0.931871	-0.0302734	-0.292683	-1.05393	-0.939561	0.143695
78.3	0.582979	-0.0163355	0.110044	-0.32152	-0.0302734	0.317669	0.777125	-0.329209	-1.07701
78.4	0.582979	-2.45774	-1.11066	-0.931871	-0.0302734	0.92802	-1.05393	-0.329209	-1.07701
78.5	-0.0273724	-0.626687	-0.500308	-0.931871	0.580078	0.92802	-2.27463	-0.329209	-1.07701
78.6	-0.637724	0.594016	-0.500308	-0.931871	1.19043	0.92802	-1.05393	0.281142	0.754046
78.7	0.582979	0.594016	-0.500308	0.899183	-0.0302734	0.317669	-0.443578	-0.329209	-0.466657
78.8	0.582979	0.594016	-0.500308	-0.32152	-0.0302734	0.317669	-1.05393	-0.939561	-0.466657
78.9	-0.0273724	0.594016	-0.500308	-0.32152	-0.640625	0.92802	-1.66428	-0.939561	0.143695
79	-0.637724	1.20437	-0.500308	0.899183	-0.0302734	0.317669	-1.66428	-0.939561	1.3644
79.1	1.19333	0.594016	0.720395	-0.32152	1.19043	-0.292683	-1.05393	-0.329209	0.143695
79.2	-0.0273724	1.20437	1.33075	-0.931871	0.580078	0.92802	-1.05393	0.281142	-0.466657
79.3	0.582979	1.81472	0.110044	-0.32152	-0.640625	0.317669	-1.05393	0.281142	-0.466657
79.4	0.582979	1.81472	-0.500308	0.899183	-0.640625	-0.903034	-1.05393	-0.329209	0.143695
79.5	0.582979	1.20437	-0.500308	0.288832	0.580078	-0.903034	-0.443578	-1.54991	-0.466657
79.6	-0.0273724	1.20437	0.110044	-0.32152	0.580078	-0.903034	-0.443578	-0.329209	0.143695
79.7	-0.0273724	0.594016	0.720395	0.899183	0.580078	0.92802	-1.66428	-0.939561	0.754046
79.8	-0.0273724	1.20437	0.720395	2.11989	-1.25098	-0.292683	-0.443578	-1.54991	0.143695
79.9	1.19333	1.20437	0.110044	1.50953	0.580078	-0.292683	-1.05393	-0.329209	0.143695
80	1.80368	1.20437	0.110044	1.50953	-0.640625	-0.903034	-1.05393	0.281142	-0.466657
80.1	-0.637724	1.81472	-0.500308	0.288832	-0.640625	-0.903034	0.166774	-0.939561	-1.07701
80.2	-0.637724	1.20437	0.110044	-0.32152	-0.640625	-0.292683	-0.443578	-0.939561	-0.466657
80.3	-0.0273724	-0.0163355	0.110044	-2.15257	-0.0302734	0.317669	-1.05393	-0.939561	-1.07701
80.4	-0.637724	-0.626687	0.720395	-0.32152	-0.0302734	-0.292683	0.777125	-0.939561	-0.466657
80.5	-1.24808	0.594016	0.110044	-0.931871	0.580078	-1.51339	-0.443578	-0.939561	-0.466657
80.6	-0.0273724	-0.0163355	0.110044	-0.931871	0.580078	0.317669	-2.27463	0.281142	-1.68736
80.7	-0.637724	0.594016	-0.500308	-0.931871	0.580078	-0.903034	0.777125	-0.939561	-1.68736
80.8	-0.0273724	-0.0163355	-0.500308	-0.32152	-0.0302734	-0.903034	0.166774	-0.939561	-1.68736
80.9	1.80368	0.594016	-0.500308	0.288832	-0.0302734	-0.292683	0.777125	-0.939561	0.143695
81	0.582979	0.594016	-1.11066	-0.931871	0.580078	0.317669	0.777125	-0.939561	0.143695
81.1	-1.24808	-0.626687	-0.500308	-0.32152	0.580078	-0.292683	0.777125	-2.16026	-0.466657
81.2	-0.637724	-0.0163355	-1.11066	-0.32152	-0.0302734	-0.292683	0.777125	-0.939561	0.143695
81.3	-0.0273724	1.20437	-1.11066	-0.931871	-0.640625	-0.903034	1.38748	-1.54991	-0.466657
81.4	-0.0273724	-0.626687	-0.500308	-1.54222	-1.86133	-1.51339	0.777125	-2.77062	0.143695
81.5	-0.0273724	-0.626687	-1.11066	-0.931871	1.19043	0.317669	1.38748	-1.54991	-1.07701
81.6	-1.24808	-0.626687	0.110044	0.899183	-0.0302734	-0.292683	1.38748	-0.939561	-1.07701
81.7	-0.637724	-0.0163355	0.110044	-0.32152	-0.640625	0.317669	0.166774	-2.77062	-1.68736
81.8	-0.0273724	-0.626687	-1.11066	-0.931871	-0.0302734	0.92802	-0.443578	-1.54991	-0.466657
81.9	0.582979	-0.0163355	0.110044	-0.32152	-0.640625	-0.903034	1.99783	-0.939561	-1.07701
82	-0.0273724	0.594016	0.110044	-0.32152	-0.640625	-0.292683	1.38748	-0.939561	-1.68736
82.1	0.582979	0.594016	-1.11066	-0.931871	-1.86133	-0.292683	1.38748	-1.54991	-1.68736
82.2	0.582979	1.20437	-1.11066	0.288832	-1.25098	-0.292683	2.60818	-0.939561	-1.07701
82.3	-0.0273724	-0.626687	-1.11066	-0.931871	-1.25098	-1.51339	0.166774	-0.329209	-1.68736
82.4	-0.0273724	0.594016	-1.11066	-0.931871	-1.25098	-0.903034	0.777125	-1.54991	-1.68736
82.5	-0.0273724	1.20437	-2.33136	0.288832	-0.640625	-0.292683	0.777125	-0.329209	-1.07701
82.6	-0.0273724	0.594016	-1.72101	0.288832	-0.0302734	-0.903034	0.166774	0.281142	-2.29771
82.7	-0.0273724	-0.0163355	-1.72101	0.899183	-0.0302734	-0.903034	0.777125	-2.16026	-1.68736
82.8	-1.24808	-0.0163355	-1.11066	0.899183	-0.0302734	-1.51339	-0.443578	-0.939561	-0.466657
82.9	-0.637724	0.594016	-1.72101	0.288832	-0.640625	0.92802	0.166774	0.891494	-1.07701
83	-0.637724	-0.0163355	-1.72101	-0.931871	-1.25098	0.92802	0.166774	0.891494	-2.90806
83.1	-1.24808	0.594016	-1.72101	-0.931871	-1.25098	-0.292683	0.166774	-2.77062	-1.68736
83.2	-0.637724	-0.0163355	-1.11066	-0.931871	-0.640625	0.317669	0.777125	0.281142	-0.466657
83.3	-2.46878	-0.626687	-1.11066	0.288832	-0.640625	0.317669	0.777125	0.891494	-1.07701
83.4	-0.637724	-0.0163355	-1.72101	1.50953	-1.25098	-1.51339	0.166774	0.891494	-1.07701
83.5	-0.637724	0.594016	-2.33136	0.288832	-0.640625	-0.903034	-0.443578	0.281142	0.143695
83.6	-0.637724	0.594016	-0.500308	-0.931871	-0.640625	-1.51339	-0.443578	0.281142	1.3644
83.7	-0.637724	-0.0163355	-0.500308	0.288832	-0.640625	-0.292683	0.777125	0.281142	-1.07701
83.8	-0.637724	-1.84739	-0.500308	-0.931871	-0.0302734	-0.903034	0.166774	0.281142	0.143695
83.9	-0.637724	-0.626687	-1.11066	0.288832	-1.25098	-0.903034	0.166774	0.891494	0.143695
84	-0.0273724	0.594016	-1.11066	-1.54222	-0.640625	-0.903034	-0.443578	0.891494	-1.68736
84.1	-1.24808	-0.626687	0.110044	-0.931871	-0.0302734	-1.51339	0.166774	0.281142	0.754046
84.2	-0.637724	1.20437	-1.11066	-0.931871	0.580078	0.92802	0.777125	0.891494	0.754046
84.3	0.582979	-0.626687	-0.500308	-0.931871	0.580078	-0.292683	1.38748	0.891494	-1.07701
84.4	-0.637724	-0.0163355	0.110044	-0.32152	-1.25098	-0.292683	0.777125	0.891494	-2.90806
84.5	-1.85843	0.594016	0.720395	0.288832	-0.640625	0.317669	0.777125	0.281142	-0.466657
84.6	0.582979	-0.0163355	-1.72101	0.288832	-0.0302734	0.92802	-1.05393	0.281142	0.143695
84.7	-0.0273724	-0.626687	-1.11066	0.288832	0.580078	-0.903034	1.99783	0.891494	-0.466657
84.8	-0.637724	-0.626687	0.110044	0.288832	1.19043	-2.12374	0.166774	0.891494	0.754046
84.9	-0.637724	-0.0163355	0.720395	0.288832	-0.640625	-0.292683	-1.05393	0.281142	1.3644
85	-0.637724	1.20437	1.33075	-0.931871	-0.640625	-0.292683	-1.05393	1.50185	1.3644
85.1	-0.0273724	1.20437	0.720395	-0.32152	-0.0302734	-1.51339	0.166774	-0.329209	1.3644
85.2	1.19333	-0.0163355	1.33075	0.899183	0.580078	-1.51339	0.777125	-0.939561	1.3644
85.3	-0.0273724	-0.0163355	2.55145	-0.931871	0.580078	-0.903034	0.166774	-0.329209	0.754046
85.4	-0.0273724	1.20437	1.9411	-0.931871	-1.25098	-0.292683	0.777125	0.281142	0.143695
85.5	-0.0273724	-0.0163355	1.33075	-0.32152	-0.0302734	0.317669	0.777125	1.50185	1.3644
85.6	-1.24808	0.594016	0.110044	0.288832	-0.0302734	0.92802	0.166774	1.50185	1.3644
85.7	-0.637724	-0.626687	0.110044	-0.32152	0.580078	0.92802	-0.443578	1.50185	1.3644
85.8	-0.0273724	-1.84739	-1.11066	0.288832	-0.640625	-0.292683	1.99783	0.281142	1.3644
85.9	-0.637724	-1.23704	0.720395	-0.32152	-0.0302734	0.317669	0.166774	0.281142	1.3644
86	-0.637724	-0.0163355	0.720395	-0.32152	-0.0302734	0.317669	-1.05393	0.891494	1.3644
86.1	-0.637724	-0.0163355	1.33075	-0.931871	0.580078	-0.292683	-0.443578	0.281142	0.754046
86.2	-1.24808	1.20437	1.9411	-0.32152	-0.0302734	0.92802	0.166774	-0.939561	1.3644
86.3	-0.0273724	-0.0163355	0.720395	-0.32152	-0.0302734	-0.292683	1.38748	-0.939561	1.3644
86.4	-0.0273724	-1.23704	0.720395	-0.931871	0.580078	0.317669	0.166774	0.281142	-0.466657
86.5	0.582979	-0.626687	0.720395	-1.54222	-0.640625	-0.292683	0.166774	-0.329209	1.3644
86.6	-0.0273724	-0.626687	0.720395	-0.32152	-0.0302734	-1.51339	0.777125	0.891494	1.3644
86.7	-1.24808	-1.23704	0.110044	-0.32152	-0.0302734	-0.903034	0.777125	1.50185	1.3644
86.8	0.582979	-0.626687	0.720395	-0.32152	-0.640625	-0.903034	0.166774	0.891494	1.3644
86.9	0.582979	-1.84739	0.720395	-1.54222	-1.25098	0.317669	0.166774	-0.329209	0.754046
87	-0.0273724	-0.626687	1.33075	-0.32152	-1.25098	0.317669	0.166774	-0.939561	0.143695
87.1	-0.0273724	-0.626687	0.110044	-0.32152	1.19043	1.53837	0.166774	-0.329209	0.754046
87.2	-0.637724	-0.0163355	0.110044	-1.54222	0.580078	-0.292683	-0.443578	0.281142	0.754046
87.3	-0.637724	-0.626687	0.720395	-1.54222	-1.25098	-0.903034	-0.443578	0.281142	1.3644
87.4	-0.637724	-0.626687	0.720395	-1.54222	-0.640625	0.317669	-1.05393	-0.939561	1.3644
87.5	-0.0273724	-1.23704	0.110044	-1.54222	-0.0302734	0.317669	0.166774	-0.939561	-0.466657
87.6	-0.637724	-0.626687	0.720395	-0.931871	-0.0302734	-0.292683	0.777125	-0.939561	0.143695
87.7	-0.0273724	-1.23704	0.720395	-0.931871	-1.25098	-0.292683	0.166774	0.281142	0.754046
87.8	-1.24808	-0.0163355	1.9411	-2.76293	-1.25098	0.92802	0.777125	0.281142	0.143695
87.9	-0.0273724	1.20437	-0.500308	-1.54222	-1.25098	-0.903034	0.777125	0.281142	0.143695
88	-0.0273724	-0.0163355	-1.11066	-2.15257	-1.25098	0.317669	-1.05393	0.281142	0.143695
88.1	-0.0273724	-0.0163355	-0.500308	-1.54222	-0.640625	0.317669	-1.66428	0.281142	0.143695
88.2	-0.0273724	-0.0163355	-0.500308	-0.931871	-0.640625	1.53837	-1.66428	0.891494	0.143695
88.3	-0.637724	-0.626687	-1.11066	-1.54222	-0.0302734	-0.903034	0.166774	2.1122	-0.466657
88.4	-0.637724	-0.0163355	-1.11066	-0.931871	-0.640625	-0.292683	0.166774	0.281142	-0.466657
88.5	-0.637724	-1.23704	-1.11066	-0.931871	-1.86133	-0.903034	-0.443578	-0.329209	1.3644
88.6	-0.0273724	-0.626687	-0.500308	-0.32152	-1.86133	-0.292683	-1.05393	-0.329209	1.3644
88.7	-0.637724	-0.0163355	0.720395	0.288832	-0.0302734	0.92802	-1.05393	0.281142	0.143695
88.8	-0.637724	-0.0163355	1.33075	-0.32152	-2.47168	0.317669	0.777125	0.281142	0.143695
88.9	-1.24808	-0.0163355	-1.11066	-1.54222	-1.86133	0.92802	1.38748	0.891494	0.754046
89	-0.637724	-0.626687	-1.11066	-1.54222	-0.640625	-0.292683	0.166774	0.891494	0.754046
89.1	-0.637724	-1.23704	-1.72101	-0.931871	-1.86133	-0.292683	1.38748	0.281142	-0.466657
89.2	-0.0273724	-1.23704	-0.500308	-0.32152	-1.86133	0.317669	-0.443578	0.281142	-0.466657
89.3	-0.637724	-0.626687	0.110044	0.288832	-1.86133	-0.292683	-1.05393	-0.329209	-1.07701
89.4	-0.637724	-0.0163355	-1.11066	0.288832	-1.86133	0.317669	0.166774	-0.329209	0.143695
89.5	-1.24808	-0.0163355	0.720395	-0.931871	-1.25098	-0.292683	0.777125	0.281142	0.143695
89.6	-1.85843	0.594016	0.110044	-2.15257	-1.25098	0.317669	-0.443578	0.281142	-0.466657
89.7	-1.24808	-0.626687	-0.500308	0.288832	-0.640625	0.317669	-1.05393	0.891494	-0.466657
89.8	-1.24808	-0.626687	-0.500308	1.50953	-0.0302734	-0.292683	-2.27463	0.281142	0.754046
89.9	-0.0273724	-0.626687	0.110044	0.899183	-0.640625	-0.292683	-1.66428	0.281142	0.754046
90	-1.24808	-0.0163355	-1.11066	0.288832	-0.0302734	-0.903034	-0.443578	-0.329209	0.143695
90.1	-2.46878	-0.0163355	0.720395	2.11989	-0.640625	-1.51339	0.166774	0.281142	-0.466657
90.2	-3.07913	1.20437	1.9411	1.50953	-0.640625	-1.51339	-0.443578	0.281142	-1.07701
90.3	-1.24808	1.20437	-0.500308	1.50953	-0.640625	-0.292683	0.777125	0.891494	-0.466657
90.4	-1.24808	-0.626687	-1.11066	1.50953	-0.640625	-0.292683	0.166774	-0.329209	0.754046
90.5	-1.85843	0.594016	-0.500308	0.288832	-0.640625	-0.292683	-0.443578	-2.16026	0.754046
90.6	-1.24808	0.594016	-1.11066	0.288832	-2.47168	0.317669	-1.66428	-0.939561	0.754046
90.7	-1.24808	-0.626687	-0.500308	1.50953	-0.640625	-0.903034	-1.66428	-0.329209	0.143695
90.8	-1.24808	0.594016	-0.500308	0.899183	0.580078	-2.12374	-0.443578	0.281142	0.143695
90.9	-1.24808	-1.23704	0.110044	1.50953	0.580078	-1.51339	-0.443578	0.891494	-0.466657
91	-0.0273724	-1.84739	1.33075	0.899183	1.19043	-2.12374	0.166774	0.281142	-0.466657
91.1	-0.0273724	-0.626687	0.110044	1.50953	1.19043	-1.51339	0.166774	-0.329209	0.143695
91.2	-1.24808	-0.626687	-0.500308	0.899183	1.19043	-2.12374	-0.443578	-0.939561	0.143695
91.3	-1.24808	-0.626687	0.720395	0.899183	2.41113	-2.12374	0.166774	-0.329209	-0.466657
91.4	-0.0273724	-0.626687	0.110044	-0.32152	1.80078	-1.51339	-0.443578	0.281142	-0.466657
91.5	1.19333	-0.626687	0.720395	0.899183	-0.0302734	-2.12374	-0.443578	0.281142	-0.466657
91.6	-0.0273724	-0.0163355	0.110044	0.288832	0.580078	-1.51339	-0.443578	0.281142	0.754046
91.7	-0.0273724	-0.0163355	-0.500308	0.288832	1.80078	-0.903034	0.166774	-0.329209	-0.466657
91.8	1.19333	-0.0163355	1.33075	0.288832	0.580078	0.317669	-1.05393	-0.939561	-0.466657
91.9	-0.637724	0.594016	1.33075	0.288832	1.19043	0.317669	-0.443578	-0.329209	-0.466657
92	-0.637724	-0.626687	-1.11066	-0.32152	1.80078	-0.292683	0.777125	-0.329209	0.143695
92.1	-0.0273724	-0.626687	-1.72101	0.288832	1.80078	-1.51339	-0.443578	-0.329209	-1.07701
92.2	0.582979	-0.626687	-0.500308	1.50953	1.19043	0.317669	0.166774	-0.329209	-0.466657
92.3	1.19333	-0.626687	-1.11066	1.50953	1.80078	0.317669	0.777125	-0.939561	0.143695
92.4	0.582979	-0.626687	0.110044	0.899183	0.580078	-0.292683	0.166774	-0.329209	-0.466657
92.5	1.19333	-1.23704	0.110044	0.288832	0.580078	0.92802	-1.05393	0.891494	0.143695
92.6	1.19333	-1.23704	-0.500308	0.899183	-0.0302734	-0.292683	0.166774	-0.329209	-1.07701
92.7	1.19333	-1.23704	0.110044	0.288832	0.580078	-0.903034	-0.443578	-1.54991	-1.68736
92.8	-0.0273724	-0.626687	-1.11066	0.288832	-0.0302734	-0.903034	0.166774	-0.329209	-0.466657
92.9	0.582979	-0.626687	0.110044	-0.931871	0.580078	0.92802	-0.443578	0.281142	0.143695
93	0.582979	-0.626687	-0.500308	0.899183	-0.0302734	0.317669	-0.443578	-0.939561	-0.466657
93.1	1.19333	-0.626687	-0.500308	0.288832	-0.640625	0.92802	-1.05393	0.281142	-0.466657
93.2	1.80368	-2.45774	-1.72101	-0.32152	0.580078	0.92802	0.777125	-0.329209	-0.466657
93.3	1.80368	-2.45774	-1.11066	0.288832	-0.0302734	0.92802	-0.443578	-0.939561	-0.466657
93.4	1.19333	-0.626687	0.720395	0.288832	0.580078	-0.292683	-0.443578	-0.329209	-1.68736
93.5	0.582979	-1.84739	0.720395	0.288832	-0.0302734	0.317669	0.777125	-0.329209	-2.90806
93.6	0.582979	-1.23704	0.720395	0.288832	-0.640625	0.317669	0.166774	-0.939561	-1.07701
93.7	0.582979	-1.23704	-0.500308	0.899183	-0.0302734	0.92802	0.777125	-1.54991	0.754046
93.8	-0.0273724	-0.626687	-2.33136	-0.931871	-0.640625	0.92802	0.166774	-1.54991	0.143695
93.9	-0.0273724	-1.84739	-1.11066	-0.32152	-1.25098	0.92802	-0.443578	-0.939561	0.143695
94	1.80368	-0.626687	0.110044	-0.32152	-0.640625	0.92802	0.166774	0.891494	0.754046
94.1	0.582979	0.594016	-1.11066	-0.32152	-1.25098	1.53837	-0.443578	0.281142	-0.466657
94.2	0.582979	0.594016	-1.11066	-0.931871	0.580078	0.317669	-0.443578	-0.939561	-1.68736
94.3	-0.0273724	0.594016	0.110044	-1.54222	1.19043	0.317669	-0.443578	-0.939561	-1.68736
94.4	1.80368	-0.626687	-0.500308	-0.32152	-0.0302734	0.317669	0.166774	-0.329209	-1.68736
94.5	1.80368	-0.626687	-0.500308	-0.931871	-0.0302734	-0.292683	-1.66428	-0.329209	-1.07701
94.6	0.582979	-1.23704	0.720395	0.899183	0.580078	0.317669	-1.66428	-0.939561	-1.07701
94.7	-0.637724	-0.626687	-0.500308	0.288832	-0.0302734	0.317669	-1.66428	-0.329209	0.754046
94.8	-1.24808	-0.626687	-1.11066	-1.54222	-0.640625	0.317669	-1.05393	0.281142	-0.466657
94.9	-0.0273724	0.594016	-0.500308	-0.931871	-1.25098	0.317669	-0.443578	-0.939561	0.143695
95	1.19333	-0.0163355	-1.11066	-0.32152	-1.25098	0.317669	-2.27463	0.281142	-0.466657
95.1	-0.0273724	-2.45774	-1.11066	-0.931871	-0.640625	0.92802	-1.05393	0.281142	0.754046
95.2	0.582979	-0.626687	-1.72101	-0.931871	0.580078	0.92802	-0.443578	0.891494	-0.466657
95.3	-0.637724	-0.626687	-0.500308	0.288832	-0.640625	-0.292683	-1.66428	1.50185	-1.07701
95.4	-0.0273724	0.594016	0.110044	-1.54222	-0.640625	0.317669	-1.66428	0.281142	-0.466657
95.5	-0.0273724	0.594016	0.110044	0.288832	-0.640625	0.92802	-2.27463	-1.54991	0.143695
95.6	-0.0273724	0.594016	0.720395	0.288832	0.580078	-0.292683	-1.66428	-0.939561	-0.466657
95.7	-0.0273724	1.81472	0.720395	-0.32152	0.580078	0.92802	-1.05393	-0.329209	0.143695
95.8	-0.0273724	1.20437	-0.500308	-0.931871	-0.640625	0.317669	-2.27463	0.891494	1.3644
95.9	-0.0273724	1.20437	0.110044	-0.931871	-1.25098	-0.292683	-2.27463	-0.939561	0.143695
96	0.582979	1.20437	0.720395	-0.32152	-0.0302734	-1.51339	-1.05393	0.281142	0.754046
96.1	0.582979	1.81472	0.720395	0.288832	-0.0302734	-1.51339	-1.66428	0.281142	-0.466657
96.2	-0.0273724	0.594016	1.33075	0.288832	-1.25098	0.317669	-1.66428	0.281142	-0.466657
96.3	1.80368	1.20437	0.110044	-0.32152	-0.0302734	0.92802	-1.05393	0.281142	1.3644
96.4	1.80368	1.20437	-1.11066	0.288832	-0.0302734	0.317669	-0.443578	0.281142	-0.466657
96.5	0.582979	1.20437	-0.500308	0.288832	-0.0302734	-0.292683	-2.88498	-0.329209	0.754046
96.6	-0.0273724	1.20437	0.720395	0.288832	-0.640625	0.317669	-1.05393	-0.329209	0.754046
96.7	-0.0273724	-0.0163355	0.720395	0.899183	1.19043	-0.292683	0.166774	-1.54991	0.143695
96.8	0.582979	0.594016	0.110044	-0.32152	1.19043	0.92802	0.166774	-0.329209	-1.68736
96.9	-0.0273724	0.594016	-1.11066	-0.931871	0.580078	0.317669	0.777125	-0.329209	-0.466657
97	-0.637724	-0.626687	-0.500308	-0.931871	0.580078	0.317669	1.99783	-1.54991	0.754046
97.1	0.582979	1.81472	-0.500308	-1.54222	-0.0302734	0.317669	-0.443578	-0.329209	0.754046
97.2	-0.0273724	1.20437	-0.500308	-0.32152	-0.640625	-0.292683	-2.27463	0.281142	-1.07701
97.3	0.582979	-0.0163355	0.720395	-0.931871	1.19043	-0.292683	-1.05393	-1.54991	0.143695
97.4	-0.637724	-0.626687	-1.11066	-0.32152	1.19043	-0.292683	-0.443578	-2.16026	-0.466657
97.5	-0.0273724	1.20437	-0.500308	-0.32152	-0.0302734	0.317669	1.38748	-0.939561	0.143695
97.6	-0.0273724	1.20437	-0.500308	-0.32152	-0.640625	0.92802	0.777125	-1.54991	0.143695
97.7	-0.0273724	0.594016	0.110044	0.899183	0.580078	1.53837	-0.443578	-0.939561	-0.466657
97.8	-1.24808	1.20437	-0.500308	-0.32152	-0.640625	0.92802	0.777125	-0.939561	0.143695
97.9	-0.0273724	0.594016	-0.500308	-0.931871	-1.25098	-0.903034	1.38748	-2.16026	0.143695
98	0.582979	-0.626687	-1.11066	0.288832	-1.25098	-0.292683	1.99783	-1.54991	-1.07701
98.1	0.582979	-0.626687	-1.11066	0.288832	-0.0302734	0.317669	1.38748	-2.16026	0.143695
98.2	-0.0273724	-0.0163355	-0.500308	-0.32152	0.580078	-1.51339	1.38748	-1.54991	-1.07701
98.3	-0.0273724	-0.626687	-0.500308	0.288832	-0.640625	-0.292683	0.777125	-0.939561	-1.07701
98.4	-1.24808	-0.0163355	-0.500308	0.288832	0.580078	0.92802	0.777125	-0.939561	-1.07701
98.5	-0.0273724	-0.626687	-1.72101	-0.931871	-0.0302734	0.92802	1.38748	-0.939561	-1.07701
98.6	-0.0273724	1.20437	-1.11066	-0.32152	-0.0302734	-0.292683	1.38748	-1.54991	-1.07701
98.7	-0.0273724	-0.0163355	0.720395	-0.32152	-1.25098	-0.292683	1.99783	-0.329209	0.143695
98.8	-0.637724	1.81472	-1.11066	0.899183	-0.0302734	0.317669	1.38748	-0.329209	-1.07701
98.9	0.582979	0.594016	-1.11066	0.288832	-0.0302734	-0.292683	0.166774	0.281142	-0.466657
99	-0.0273724	-0.626687	-1.11066	0.288832	-0.0302734	-0.292683	0.777125	-0.939561	-0.466657
99.1	-0.0273724	-0.0163355	-1.11066	-0.32152	0.580078	-0.292683	0.166774	-0.939561	-0.466657
99.2	-0.637724	1.81472	-1.72101	0.288832	1.19043	0.92802	0.166774	-0.329209	-1.07701
99.3	-1.85843	0.594016	-1.72101	-0.32152	-1.25098	1.53837	-0.443578	-1.54991	-2.29771
99.4	-2.46878	-0.0163355	-1.11066	0.288832	-0.640625	0.92802	-0.443578	-0.939561	-2.29771
99.5	-0.0273724	-0.626687	-2.33136	0.288832	-0.0302734	-0.292683	0.166774	0.281142	-0.466657
99.6	-0.637724	-0.0163355	-2.94171	-0.32152	-0.640625	-0.292683	0.166774	0.281142	-1.68736
99.7	-0.637724	0.594016	-0.500308	-1.54222	-0.640625	0.92802	1.38748	-1.54991	-2.90806
99.8	-0.637724	0.594016	-0.500308	-1.54222	-1.25098	1.53837	-0.443578	-1.54991	-0.466657
99.9	-0.637724	-0.0163355	-1.11066	-0.32152	-1.25098	0.317669	0.166774	0.281142	0.754046
100	-1.24808	-0.626687	-2.33136	-0.32152	-0.0302734	0.317669	0.166774	0.281142	-1.07701
100.1	-1.85843	1.20437	-1.11066	-0.931871	-0.640625	-0.292683	1.38748	1.50185	-0.466657
100.2	-0.0273724	0.594016	-1.11066	-0.931871	-0.0302734	0.317669	0.166774	1.50185	0.143695
100.3	-0.0273724	0.594016	-0.500308	-1.54222	0.580078	0.317669	-0.443578	0.281142	-1.07701
100.4	-0.0273724	-0.0163355	-0.500308	-0.931871	0.580078	0.317669	0.166774	0.891494	-1.68736
100.5	-0.0273724	-0.0163355	-0.500308	0.288832	0.580078	0.317669	0.166774	1.50185	-0.466657
100.6	-0.0273724	-0.0163355	-1.72101	-0.931871	0.580078	0.317669	0.166774	1.50185	0.143695
100.7	-1.24808	0.594016	-2.33136	0.288832	-0.0302734	0.92802	0.166774	1.50185	-0.466657
100.8	-2.46878	0.594016	1.33075	1.50953	0.580078	0.92802	0.777125	0.281142	1.3644
100.9	-0.637724	-0.0163355	0.110044	0.288832	-0.640625	-0.292683	0.166774	1.50185	0.143695
101	-0.0273724	-0.0163355	0.720395	0.288832	0.580078	-0.903034	-0.443578	2.1122	-2.90806
101.1	-1.24808	0.594016	1.33075	-0.32152	0.580078	-0.903034	-2.27463	0.891494	-1.68736
101.2	-1.24808	0.594016	-0.500308	0.899183	-0.0302734	-1.51339	-1.05393	1.50185	1.97475
101.3	-0.0273724	-0.0163355	-1.72101	0.899183	-0.0302734	-0.292683	0.777125	1.50185	1.3644
101.4	-0.637724	0.594016	0.720395	-0.931871	-0.640625	-0.903034	-0.443578	1.50185	1.3644
101.5	-0.0273724	-0.0163355	1.33075	-0.32152	-1.25098	0.317669	-0.443578	0.281142	0.754046
101.6	-0.0273724	-0.626687	0.720395	0.288832	-0.640625	0.317669	0.777125	-0.329209	1.3644
101.7	-0.637724	0.594016	0.720395	1.50953	-0.640625	0.317669	0.166774	-0.329209	0.754046
101.8	-0.0273724	-0.0163355	0.720395	0.899183	0.580078	-2.12374	0.777125	0.281142	1.3644
101.9	-1.24808	-0.0163355	0.720395	-0.32152	-0.0302734	-0.903034	-0.443578	0.891494	1.97475
102	-0.0273724	0.594016	1.9411	-0.931871	-0.0302734	-0.292683	-0.443578	1.50185	0.143695
102.1	1.19333	0.594016	1.33075	-0.32152	-0.640625	-0.292683	-0.443578	0.281142	0.143695
102.2	0.582979	-0.0163355	1.33075	0.288832	0.580078	-1.51339	0.166774	0.281142	1.97475
102.3	0.582979	-0.0163355	0.720395	0.288832	0.580078	-0.292683	1.38748	0.281142	0.754046
102.4	0.582979	-0.626687	1.9411	-0.931871	1.19043	-0.292683	0.777125	-0.329209	0.754046
102.5	-1.85843	-0.626687	1.33075	-0.32152	0.580078	0.317669	0.166774	0.891494	1.3644
102.6	-1.24808	-0.626687	1.9411	-0.32152	-1.25098	-0.903034	0.777125	1.50185	1.3644
102.7	-1.24808	-0.0163355	1.9411	0.899183	-0.0302734	-0.903034	0.777125	0.281142	0.754046
102.8	-0.0273724	-0.0163355	1.33075	-0.32152	-0.0302734	-1.51339	-0.443578	0.281142	0.143695
102.9	-0.0273724	-0.0163355	1.9411	-1.54222	-0.0302734	-0.903034	0.166774	-0.329209	0.754046
103	-0.0273724	0.594016	1.9411	-0.931871	-0.0302734	0.317669	1.99783	0.281142	1.3644
103.1	-0.0273724	-0.0163355	0.720395	-0.32152	0.580078	0.92802	0.777125	-0.329209	0.143695
103.2	-0.0273724	-0.626687	0.720395	-0.931871	-0.640625	0.317669	0.777125	-0.329209	0.143695
103.3	-0.0273724	-0.626687	1.33075	-0.931871	-0.640625	0.317669	0.166774	-0.329209	0.143695
103.4	0.582979	-0.626687	0.720395	0.899183	1.80078	0.92802	0.777125	1.50185	0.143695
103.5	0.582979	-0.626687	1.33075	0.288832	0.580078	1.53837	-0.443578	-0.329209	-1.07701
103.6	0.582979	-1.23704	0.720395	-0.32152	-0.0302734	0.92802	-1.05393	1.50185	-0.466657
103.7	0.582979	-0.626687	0.720395	-0.32152	-0.640625	-1.51339	0.777125	1.50185	0.754046
103.8	-0.637724	-0.626687	-0.500308	-0.32152	-0.0302734	-2.73409	0.166774	1.50185	-0.466657
103.9	0.582979	-0.0163355	0.720395	-1.54222	-0.0302734	0.317669	0.777125	2.1122	0.143695
104	-0.637724	-0.0163355	0.110044	-0.931871	-0.640625	-0.292683	0.166774	0.891494	0.754046
104.1	0.582979	-0.0163355	-0.500308	-2.15257	-1.25098	0.317669	0.166774	-2.16026	-0.466657
104.2	1.19333	-0.626687	0.720395	-1.54222	-1.25098	0.317669	0.166774	-0.329209	0.143695
104.3	0.582979	-1.23704	0.720395	-0.931871	-0.0302734	0.92802	-0.443578	1.50185	0.143695
104.4	-0.637724	-0.0163355	0.720395	-1.54222	-0.0302734	1.53837	-1.05393	0.891494	0.754046
104.5	0.582979	-0.626687	-1.11066	-2.15257	-2.47168	1.53837	-1.05393	-0.939561	0.754046
104.6	0.582979	-0.0163355	-0.500308	-1.54222	-1.25098	0.317669	-1.05393	-0.329209	0.754046
104.7	1.19333	-0.626687	-0.500308	-0.931871	-0.640625	0.92802	-0.443578	0.891494	0.143695
104.8	-0.0273724	-0.626687	0.110044	-1.54222	-1.86133	0.317669	0.166774	0.891494	0.143695
104.9	-0.637724	-0.0163355	0.110044	-0.931871	-1.86133	0.317669	0.166774	0.281142	-0.466657
105	1.19333	-0.0163355	-0.500308	-0.931871	-0.640625	-0.903034	0.777125	1.50185	-1.07701
105.1	-0.0273724	-0.0163355	-0.500308	-0.931871	-0.640625	-0.292683	0.166774	0.891494	0.143695
105.2	-0.637724	-0.626687	-0.500308	-0.32152	-0.640625	0.317669	0.166774	1.50185	0.754046
105.3	-0.637724	-0.0163355	0.720395	-0.931871	-1.25098	0.317669	-1.66428	0.281142	0.754046
105.4	0.582979	0.594016	0.720395	0.288832	-0.640625	-0.292683	-0.443578	0.281142	-0.466657
105.5	0.582979	-0.0163355	0.720395	0.288832	-1.25098	0.92802	-0.443578	0.891494	-0.466657
105.6	-0.0273724	-0.626687	0.110044	-2.15257	-1.86133	-0.292683	-1.05393	0.281142	0.754046
105.7	-0.637724	0.594016	-0.500308	-0.32152	-1.86133	-0.292683	-0.443578	-0.329209	0.143695
105.8	-0.637724	1.20437	-0.500308	-0.32152	-1.25098	-0.903034	-0.443578	0.281142	0.143695
105.9	-1.24808	1.20437	-0.500308	-0.32152	-0.640625	-0.292683	-1.05393	-0.939561	0.143695
106	-1.24808	0.594016	0.720395	0.899183	-1.86133	1.53837	-0.443578	-0.939561	-0.466657
106.1	-0.0273724	-0.626687	-0.500308	1.50953	-1.25098	0.317669	-0.443578	-0.329209	0.143695
106.2	-1.24808	-0.0163355	0.110044	-2.76293	-1.25098	-0.292683	-0.443578	1.50185	0.754046
106.3	-1.85843	-0.0163355	0.720395	-2.15257	-0.640625	0.317669	-0.443578	1.50185	0.754046
106.4	-1.24808	-1.23704	0.720395	-0.32152	-1.25098	0.317669	-1.05393	-0.329209	-0.466657
106.5	-0.637724	-1.23704	1.33075	-0.32152	0.580078	-0.903034	0.166774	0.281142	-0.466657
106.6	-0.0273724	-0.626687	0.720395	0.288832	-1.86133	-2.12374	-0.443578	-0.329209	-0.466657
106.7	-0.0273724	-0.626687	-0.500308	0.288832	-1.86133	-0.903034	-1.05393	-0.329209	0.143695
106.8	-1.24808	0.594016	0.110044	0.288832	-0.640625	-0.903034	0.166774	0.281142	-0.466657
106.9	-1.85843	-0.626687	1.33075	0.899183	-0.640625	-1.51339	0.166774	0.891494	-1.68736
107	-1.85843	-1.84739	0.720395	1.50953	-0.0302734	-2.12374	0.166774	0.281142	0.143695
107.1	-0.637724	0.594016	0.110044	0.899183	0.580078	-1.51339	0.777125	0.281142	0.754046
107.2	-1.85843	-0.0163355	-1.11066	1.50953	-0.0302734	-2.12374	0.777125	0.281142	0.143695
107.3	-1.85843	0.594016	-0.500308	1.50953	-1.25098	-0.292683	-0.443578	-0.329209	-1.07701
107.4	-1.24808	0.594016	-0.500308	1.50953	-0.0302734	-1.51339	-1.05393	0.281142	0.143695
107.5	-0.637724	-0.0163355	0.110044	2.11989	1.19043	-2.12374	-1.05393	0.281142	0.754046
107.6	-1.85843	-0.0163355	0.720395	0.899183	0.580078	-2.12374	-0.443578	-0.329209	0.754046
107.7	-1.24808	-0.626687	0.720395	0.899183	1.80078	-2.73409	0.166774	-0.939561	0.754046
107.8	-0.0273724	-0.0163355	0.720395	0.899183	1.80078	-2.12374	-0.443578	-1.54991	0.143695
107.9	0.582979	-0.0163355	1.33075	0.899183	1.80078	-0.903034	-1.05393	-0.329209	0.754046
108	-1.85843	-1.23704	-0.500308	0.899183	1.80078	-2.12374	-1.05393	-0.329209	0.754046
108.1	-0.0273724	-0.626687	0.110044	0.288832	1.19043	-1.51339	-0.443578	-0.329209	0.754046
108.2	1.19333	-0.626687	-1.11066	0.288832	1.19043	-1.51339	1.38748	-0.939561	0.143695
108.3	1.19333	-0.626687	-0.500308	0.288832	1.19043	-1.51339	0.777125	-0.939561	0.754046
108.4	1.80368	-0.0163355	0.110044	0.899183	1.80078	-0.903034	0.777125	-0.939561	-1.07701
108.5	0.582979	-0.626687	-0.500308	0.288832	0.580078	0.317669	0.166774	0.281142	-1.07701
108.6	-1.85843	-0.626687	-1.11066	0.288832	0.580078	0.317669	0.166774	-0.939561	-0.466657
108.7	-1.85843	-0.626687	-1.11066	-0.32152	0.580078	-0.292683	-1.05393	-0.939561	0.143695
108.8	0.582979	-1.84739	-0.500308	0.899183	0.580078	-0.903034	-0.443578	-0.329209	0.143695
108.9	0.582979	-0.626687	0.110044	0.288832	1.19043	-0.903034	-0.443578	-0.939561	-0.466657
109	1.19333	-0.626687	-0.500308	1.50953	1.80078	-0.903034	0.777125	-0.939561	0.143695
109.1	2.41403	-0.626687	0.110044	0.288832	1.19043	-0.292683	0.166774	0.891494	-0.466657
109.2	1.19333	-1.84739	-0.500308	-0.32152	-0.0302734	0.317669	-0.443578	0.891494	0.143695
109.3	0.582979	-0.0163355	-1.11066	0.288832	1.19043	0.92802	-1.05393	0.891494	0.754046
109.4	1.19333	-1.84739	-0.500308	-0.32152	0.580078	-2.73409	0.777125	0.281142	0.143695
109.5	1.19333	-1.84739	0.110044	-0.32152	-0.0302734	-0.903034	0.166774	-0.329209	-0.466657
109.6	1.19333	-1.23704	-0.500308	-0.931871	1.19043	-0.292683	0.777125	0.281142	-0.466657
109.7	1.19333	-1.84739	-1.11066	0.288832	1.19043	0.317669	-1.05393	0.281142	-0.466657
109.8	1.19333	-1.23704	0.110044	0.899183	0.580078	2.14872	-0.443578	-0.329209	0.143695
109.9	1.80368	-0.626687	-0.500308	0.899183	0.580078	0.92802	0.166774	0.281142	0.143695
110	0.582979	-0.626687	-0.500308	-0.32152	0.580078	0.92802	0.166774	0.281142	-1.07701
110.1	-0.0273724	-1.84739	-0.500308	0.288832	-0.0302734	1.53837	0.777125	-0.329209	-2.29771
110.2	1.80368	-2.45774	-0.500308	0.288832	-0.640625	2.14872	-0.443578	-0.329209	-1.68736
110.3	0.582979	-1.23704	-0.500308	1.50953	-0.640625	2.75908	-1.05393	-0.939561	-0.466657
110.4	1.19333	-1.23704	-1.11066	1.50953	-0.0302734	1.53837	-0.443578	-0.939561	-0.466657
110.5	0.582979	-1.23704	-1.72101	0.899183	0.580078	0.317669	-0.443578	-0.329209	0.754046
110.6	0.582979	-1.23704	-0.500308	-0.32152	-0.640625	0.92802	-0.443578	-0.939561	0.143695
110.7	0.582979	-0.626687	-1.11066	-0.32152	-0.0302734	0.317669	-0.443578	-0.329209	0.143695
110.8	-0.0273724	0.594016	-0.500308	-0.32152	-0.0302734	0.92802	-1.66428	0.281142	-1.07701
110.9	-0.0273724	-0.626687	0.720395	-0.32152	-0.0302734	0.92802	-0.443578	0.281142	-0.466657
111	-0.0273724	-0.626687	0.110044	-0.931871	-0.640625	0.92802	-0.443578	0.281142	-0.466657
111.1	-0.637724	-1.23704	-0.500308	0.288832	-0.640625	0.317669	-1.05393	0.891494	-0.466657
111.2	0.582979	-0.0163355	1.33075	1.50953	-0.640625	-0.292683	-0.443578	-0.329209	0.143695
111.3	0.582979	1.20437	0.110044	0.899183	0.580078	0.317669	-2.27463	-0.329209	-0.466657
111.4	0.582979	-0.0163355	1.9411	-0.931871	1.19043	0.92802	0.166774	0.891494	1.3644
111.5	1.19333	0.594016	-0.500308	-0.32152	1.80078	0.92802	-1.05393	0.281142	0.754046
111.6	0.582979	0.594016	0.110044	0.288832	1.19043	0.92802	-2.27463	0.281142	-1.07701
111.7	-0.637724	-0.626687	-0.500308	-2.15257	-0.640625	0.92802	-0.443578	0.281142	-0.466657
111.8	-0.637724	-2.45774	-0.500308	0.288832	-1.25098	0.92802	-0.443578	0.281142	1.3644
111.9	0.582979	-0.626687	-1.11066	1.50953	-1.25098	-0.903034	-0.443578	-0.939561	0.754046
112	-1.24808	1.20437	-0.500308	0.288832	0.580078	-0.903034	-1.66428	0.281142	1.3644
112.1	0.582979	1.20437	0.110044	-0.931871	0.580078	1.53837	-1.66428	-0.329209	0.754046
112.2	1.19333	1.81472	0.720395	-0.931871	-0.0302734	0.92802	0.166774	0.281142	-1.68736
112.3	-0.0273724	1.81472	0.720395	0.899183	-0.0302734	0.317669	-1.05393	0.281142	-1.07701
112.4	-0.0273724	3.03542	0.110044	0.288832	-0.0302734	-0.292683	-1.05393	0.891494	-0.466657
112.5	-1.24808	1.81472	-0.500308	-0.32152	-0.640625	1.53837	-1.66428	-1.54991	0.143695
112.6	-1.24808	1.81472	-0.500308	-0.931871	-0.0302734	-0.292683	-1.05393	-0.329209	0.143695
112.7	-0.637724	1.20437	0.720395	-0.32152	0.580078	-0.903034	-2.27463	1.50185	0.754046
112.8	0.582979	1.20437	0.110044	-0.32152	0.580078	0.317669	-0.443578	1.50185	1.3644
112.9	-1.24808	1.20437	0.720395	0.288832	1.19043	-0.292683	0.777125	1.50185	0.143695
113	-0.637724	1.20437	0.720395	0.899183	-0.0302734	0.317669	-1.05393	0.281142	1.3644
113.1	0.582979	0.594016	-0.500308	0.288832	1.19043	-0.903034	0.166774	-0.939561	1.3644
113.2	1.19333	0.594016	1.33075	0.899183	0.580078	-0.903034	-0.443578	-0.939561	1.3644
113.3	0.582979	1.20437	0.720395	2.11989	-0.0302734	-1.51339	-1.66428	-1.54991	1.3644
113.4	0.582979	1.20437	0.720395	1.50953	-0.0302734	-0.292683	0.166774	0.281142	0.143695
113.5	-0.0273724	0.594016	1.33075	-0.32152	-0.640625	0.317669	-0.443578	0.281142	-0.466657
113.6	-0.0273724	1.20437	0.720395	-0.32152	-0.640625	0.92802	-1.05393	-1.54991	0.143695
113.7	-0.0273724	1.20437	-0.500308	-0.32152	0.580078	-0.292683	-0.443578	-2.16026	0.143695
113.8	1.80368	1.20437	0.110044	-0.32152	1.19043	-0.292683	-0.443578	-0.939561	0.143695
113.9	-0.0273724	0.594016	0.110044	-0.32152	1.80078	0.92802	-1.66428	-1.54991	-0.466657
114	-0.0273724	-0.0163355	0.110044	0.899183	1.19043	0.92802	0.166774	-0.939561	-1.07701
114.1	0.582979	-0.626687	0.720395	1.50953	-0.640625	0.317669	0.166774	-0.939561	-0.466657
114.2	-0.0273724	-0.626687	-0.500308	-0.931871	0.580078	0.317669	-0.443578	-1.54991	0.143695
114.3	-0.0273724	-0.0163355	0.110044	-0.931871	1.19043	0.317669	1.99783	-2.16026	0.143695
114.4	-1.24808	0.594016	0.720395	0.288832	-0.0302734	0.317669	1.38748	-0.939561	-0.466657
114.5	-1.24808	0.594016	0.720395	-0.32152	-0.640625	-0.292683	0.777125	-1.54991	-1.07701
114.6	0.582979	0.594016	0.110044	-0.32152	-0.640625	-1.51339	0.777125	-1.54991	-1.07701
114.7	1.19333	0.594016	-0.500308	0.288832	-0.640625	-0.292683	0.777125	-1.54991	-1.07701
114.8	-0.0273724	-0.0163355	-1.11066	-0.32152	0.580078	-1.51339	0.166774	-1.54991	-0.466657
114.9	-1.24808	1.81472	-0.500308	-1.54222	-0.0302734	-0.903034	0.777125	-1.54991	-1.07701
115	-0.637724	1.20437	-1.11066	0.288832	-0.640625	0.92802	0.777125	-2.16026	0.143695
115.1	0.582979	-1.23704	0.720395	0.288832	1.19043	0.317669	1.38748	-2.16026	-0.466657
115.2	-0.0273724	-0.0163355	-0.500308	0.899183	-1.25098	-0.292683	2.60818	-1.54991	-1.07701
115.3	-0.0273724	0.594016	-0.500308	-0.931871	-1.25098	0.317669	0.777125	-0.939561	-1.68736
115.4	-0.637724	-0.0163355	-0.500308	-1.54222	0.580078	0.317669	0.777125	0.281142	-1.07701
115.5	0.582979	-0.0163355	-1.72101	-1.54222	-0.640625	0.317669	-0.443578	0.891494	-2.29771
115.6	1.19333	-0.626687	-0.500308	-0.931871	-1.25098	0.317669	0.777125	0.891494	-0.466657
115.7	0.582979	-1.23704	-0.500308	-0.32152	-0.640625	1.53837	1.38748	0.281142	-1.07701
115.8	-0.0273724	-0.0163355	-1.11066	-0.32152	-0.0302734	0.92802	0.166774	-2.16026	-1.07701
115.9	-0.0273724	1.20437	-1.72101	0.288832	0.580078	0.317669	1.38748	-0.329209	-1.68736
116	-1.24808	1.20437	-0.500308	-0.32152	-1.25098	-0.292683	1.38748	-0.939561	-2.29771
116.1	-1.24808	-0.626687	-1.11066	0.288832	-1.25098	-0.292683	0.166774	-0.329209	-0.466657
116.2	-0.637724	-0.626687	-1.11066	0.288832	-1.25098	-0.903034	0.166774	-0.939561	-0.466657
116.3	0.582979	-0.0163355	-1.72101	-0.931871	-0.640625	0.317669	0.777125	0.281142	-1.68736
116.4	0.582979	0.594016	-2.33136	-0.32152	-1.25098	-0.903034	0.777125	-0.939561	-1.68736
116.5	-0.0273724	0.594016	0.110044	1.50953	-0.640625	0.92802	0.166774	-0.939561	-1.07701
116.6	-0.637724	-0.626687	-1.11066	0.288832	-0.0302734	1.53837	0.166774	0.281142	-0.466657
116.7	-0.637724	1.20437	-1.72101	0.288832	0.580078	-0.903034	0.777125	1.50185	0.754046
116.8	-0.637724	1.20437	-1.11066	-0.32152	-0.0302734	-2.73409	0.166774	1.50185	0.143695
116.9	-0.0273724	0.594016	-0.500308	-0.931871	-0.640625	-0.903034	0.166774	0.891494	0.143695
117	-0.0273724	-0.626687	-0.500308	-1.54222	0.580078	-0.903034	0.777125	0.891494	-1.68736
117.1	-0.637724	-0.626687	0.110044	0.288832	0.580078	0.317669	0.777125	1.50185	-1.07701
117.2	-0.637724	-0.626687	-0.500308	0.288832	1.19043	0.317669	-0.443578	1.50185	-1.07701
117.3	-1.24808	-0.0163355	-1.11066	0.288832	-0.0302734	-0.292683	0.166774	2.72255	-1.07701
117.4	-0.0273724	0.594016	0.110044	-0.931871	-0.0302734	0.317669	1.38748	2.1122	0.143695
117.5	0.582979	0.594016	-0.500308	-0.32152	-0.0302734	-0.292683	1.38748	0.891494	0.754046
117.6	0.582979	0.594016	-1.11066	0.899183	-0.0302734	0.317669	0.777125	0.891494	-0.466657
117.7	-1.24808	1.20437	-0.500308	-0.931871	-1.25098	0.317669	0.777125	1.50185	-2.29771
117.8	-1.85843	-0.0163355	-0.500308	-0.931871	-0.0302734	-0.292683	-0.443578	2.1122	-0.466657
117.9	-0.637724	1.20437	-1.72101	1.50953	-0.0302734	-0.292683	-0.443578	0.891494	0.754046
118	-0.0273724	-0.0163355	-1.72101	0.899183	-0.640625	-0.903034	0.166774	0.281142	0.143695
118.1	-0.0273724	-0.626687	-0.500308	0.288832	-0.0302734	-1.51339	1.99783	2.72255	0.754046
118.2	0.582979	-0.0163355	0.720395	0.288832	1.19043	-0.903034	1.99783	1.50185	0.143695
118.3	-0.0273724	1.20437	0.720395	0.288832	0.580078	0.317669	0.166774	0.891494	-1.07701
118.4	-0.0273724	-0.0163355	0.720395	0.899183	-0.640625	0.92802	0.166774	1.50185	0.754046
118.5	0.582979	-0.626687	0.720395	0.288832	-0.0302734	-0.903034	0.777125	0.281142	1.97475
118.6	-0.0273724	-0.0163355	1.33075	-0.32152	-0.0302734	-0.292683	0.166774	0.891494	1.3644
118.7	-3.07913	0.594016	2.55145	-0.931871	-0.640625	0.92802	0.166774	1.50185	1.3644
118.8	-0.637724	1.81472	0.720395	-0.931871	0.580078	-0.292683	0.166774	0.281142	0.754046
118.9	-0.0273724	-0.0163355	-0.500308	-0.32152	0.580078	0.317669	0.166774	0.281142	0.143695
119	0.582979	-0.0163355	0.720395	0.288832	-0.0302734	-0.903034	0.166774	0.891494	1.97475
119.1	0.582979	-0.626687	0.720395	-1.54222	-0.640625	-0.292683	-0.443578	0.891494	1.97475
119.2	-0.637724	-0.0163355	1.33075	-1.54222	-0.640625	-0.292683	0.166774	0.281142	1.3644
119.3	-0.0273724	-0.626687	2.55145	-0.32152	-0.0302734	0.92802	0.777125	1.50185	1.97475
119.4	-0.637724	-0.626687	2.55145	0.288832	-0.0302734	0.92802	-0.443578	0.891494	0.754046
119.5	-0.637724	-0.626687	0.720395	-0.32152	-0.640625	0.317669	0.166774	0.891494	1.3644
119.6	-0.637724	-0.626687	1.33075	-0.32152	-0.0302734	-0.903034	0.166774	-0.329209	2.5851
119.7	-0.637724	0.594016	1.33075	0.288832	-0.0302734	0.317669	0.166774	-0.329209	1.3644
119.8	-1.24808	-0.0163355	1.33075	-0.931871	-0.0302734	0.317669	0.777125	0.891494	0.143695
119.9	-1.24808	-0.0163355	0.110044	-0.32152	-0.0302734	-1.51339	1.38748	0.891494	0.143695
120	-0.0273724	-0.0163355	0.110044	-0.32152	1.19043	-0.292683	0.166774	0.891494	-0.466657
120.1	-0.0273724	-0.626687	1.33075	-0.931871	0.580078	0.317669	0.166774	0.281142	0.143695
120.2	-1.85843	-1.23704	0.720395	0.288832	-0.0302734	-0.903034	0.166774	0.281142	0.754046
120.3	0.582979	-0.0163355	0.110044	-0.32152	-0.0302734	-0.292683	0.777125	-0.939561	0.143695
120.4	0.582979	-0.626687	-0.500308	-0.931871	-0.640625	0.317669	0.777125	0.281142	-0.466657
120.5	0.582979	-0.626687	0.720395	-0.931871	-0.640625	0.317669	1.99783	0.281142	-0.466657
120.6	0.582979	-0.626687	-0.500308	-0.931871	-0.640625	-0.292683	0.166774	-0.329209	-0.466657
120.7	-0.0273724	-1.23704	-0.500308	-1.54222	-0.0302734	0.317669	0.777125	0.281142	0.754046
120.8	1.19333	0.594016	0.110044	-1.54222	-0.640625	0.92802	1.38748	0.281142	1.3644
120.9	0.582979	-0.626687	-0.500308	-0.931871	-1.25098	0.92802	0.777125	-0.329209	0.754046
121	-0.0273724	-0.626687	-0.500308	-0.931871	-0.640625	0.317669	-0.443578	0.281142	-0.466657
121.1	-1.24808	-0.0163355	0.110044	-0.931871	-1.25098	-0.292683	0.777125	0.281142	-1.07701
121.2	-0.0273724	-0.0163355	0.110044	-2.15257	-1.86133	-0.292683	0.166774	0.891494	-1.07701
121.3	0.582979	-0.626687	-0.500308	-0.931871	-1.25098	-0.292683	-1.05393	2.1122	0.754046
121.4	0.582979	-0.0163355	0.110044	-1.54222	-0.640625	-0.292683	0.166774	0.891494	-0.466657
121.5	-0.0273724	-0.626687	1.33075	-0.931871	-0.0302734	0.92802	0.777125	0.891494	0.754046
121.6	-0.0273724	-0.0163355	1.33075	-1.54222	-0.0302734	0.92802	-0.443578	1.50185	0.143695
121.7	-0.0273724	-0.626687	0.720395	-1.54222	-1.25098	2.14872	-1.05393	0.891494	-1.07701
121.8	-0.0273724	-1.84739	0.720395	-1.54222	-0.0302734	0.317669	0.166774	0.891494	-0.466657
121.9	0.582979	-1.23704	0.720395	-0.32152	-1.25098	-0.292683	0.777125	0.891494	0.754046
122	0.582979	-1.23704	1.33075	0.288832	-0.640625	-0.903034	-1.05393	0.281142	-1.07701
122.1	-0.0273724	0.594016	0.720395	-0.931871	-1.25098	-0.292683	-0.443578	0.891494	-1.07701
122.2	-0.0273724	1.20437	-0.500308	-1.54222	-0.640625	0.317669	-1.05393	0.281142	-0.466657
122.3	-0.0273724	0.594016	-0.500308	-0.32152	-0.640625	-0.292683	0.166774	0.281142	0.754046
122.4	-0.637724	-1.23704	0.720395	0.288832	-0.640625	-0.903034	-0.443578	0.891494	0.754046
122.5	-0.637724	-1.23704	0.720395	-1.54222	-1.86133	-0.903034	0.166774	0.891494	1.3644
122.6	-1.24808	0.594016	0.110044	-0.32152	-1.25098	0.317669	-0.443578	-0.329209	0.143695
122.7	-1.24808	0.594016	0.110044	2.11989	-0.640625	0.317669	0.777125	0.281142	0.754046
122.8	-0.0273724	0.594016	-0.500308	0.899183	-1.86133	-0.903034	1.38748	-0.939561	0.143695
122.9	0.582979	1.20437	0.720395	-1.54222	-0.640625	-0.292683	0.166774	-0.329209	1.97475
123	-0.637724	1.20437	1.33075	-1.54222	1.19043	-0.292683	-1.05393	-0.329209	1.3644
123.1	-0.637724	-0.626687	-0.500308	0.288832	-0.0302734	-0.903034	-0.443578	0.891494	0.143695
123.2	-1.85843	-1.23704	-1.11066	-0.32152	-0.0302734	-0.903034	-1.05393	-0.329209	-0.466657
123.3	-1.85843	-0.0163355	0.110044	0.288832	-1.25098	-0.903034	-0.443578	-0.329209	1.3644
123.4	-1.24808	1.20437	-0.500308	0.899183	-0.640625	-1.51339	1.38748	0.281142	1.3644
123.5	-0.0273724	-0.0163355	-0.500308	1.50953	2.41113	0.317669	0.166774	2.1122	-0.466657
123.6	-1.24808	-0.626687	0.110044	1.50953	0.580078	0.317669	-0.443578	-0.939561	0.143695
123.7	-0.637724	-0.626687	0.720395	1.50953	-1.25098	-0.903034	-0.443578	-0.329209	0.754046
123.8	-1.24808	0.594016	0.110044	1.50953	-0.0302734	-0.903034	0.777125	-2.16026	0.143695
123.9	-2.46878	-0.0163355	-0.500308	1.50953	-0.0302734	-0.292683	0.166774	-0.329209	0.754046
124	-3.07913	0.594016	0.720395	0.899183	-1.86133	-1.51339	-1.05393	0.891494	-0.466657
124.1	-1.85843	-0.626687	0.720395	2.11989	-0.0302734	-0.292683	-1.66428	-0.329209	0.143695
124.2	-0.637724	-0.626687	1.9411	2.11989	-0.0302734	-0.292683	-0.443578	0.281142	0.754046
124.3	-0.0273724	-1.23704	2.55145	2.11989	1.19043	-2.12374	0.777125	-0.329209	0.754046
124.4	-0.637724	1.20437	0.720395	1.50953	1.19043	-1.51339	0.777125	-0.329209	0.143695
124.5	-0.0273724	1.81472	0.110044	0.899183	0.580078	-1.51339	0.166774	-0.939561	0.143695
124.6	0.582979	-0.0163355	0.110044	0.288832	2.41113	-0.903034	0.777125	-0.939561	0.754046
124.7	0.582979	1.20437	0.110044	0.288832	0.580078	-0.903034	0.777125	0.281142	0.754046
124.8	-0.637724	-0.0163355	0.110044	0.899183	-0.0302734	-0.903034	0.777125	0.281142	0.143695
124.9	-0.0273724	-0.626687	0.110044	2.11989	1.80078	-0.903034	-0.443578	-0.329209	0.143695
125	-0.637724	-0.0163355	0.110044	1.50953	1.80078	-0.292683	0.166774	-0.329209	0.143695
125.1	1.19333	-1.23704	0.110044	0.899183	1.19043	-0.903034	-0.443578	-0.939561	-0.466657
125.2	1.19333	0.594016	-1.11066	0.899183	2.41113	-0.292683	-1.05393	-1.54991	-0.466657
125.3	-2.46878	-0.0163355	-1.11066	0.288832	3.02148	0.317669	-0.443578	-0.329209	-1.07701
125.4	-0.0273724	-0.626687	-0.500308	0.288832	1.80078	-1.51339	-0.443578	0.281142	-1.07701
125.5	1.19333	-0.0163355	0.110044	-0.32152	-0.0302734	-2.12374	0.166774	-1.54991	-0.466657
125.6	1.19333	-0.626687	-1.11066	0.288832	0.580078	-0.903034	-1.05393	-1.54991	-1.07701
125.7	1.19333	-0.626687	-0.500308	-0.32152	1.19043	-0.292683	0.166774	0.281142	-1.68736
125.8	0.582979	-0.626687	0.110044	-0.32152	-0.0302734	1.53837	-0.443578	0.281142	0.143695
125.9	-0.0273724	-0.626687	0.110044	-0.931871	0.580078	0.92802	1.38748	-0.329209	0.754046
126	1.19333	-0.626687	0.720395	1.50953	0.580078	-1.51339	1.38748	-2.16026	0.143695
126.1	1.80368	-1.23704	-0.500308	0.288832	1.19043	-1.51339	1.38748	-1.54991	-1.68736
126.2	2.41403	-0.626687	0.110044	-0.931871	1.19043	0.317669	0.777125	-0.329209	-1.07701
126.3	1.80368	-1.23704	-1.11066	-0.931871	1.19043	0.92802	1.38748	-0.939561	-0.466657
126.4	0.582979	-1.23704	0.110044	-1.54222	1.19043	0.317669	-0.443578	-0.939561	0.143695
126.5	0.582979	-0.626687	0.110044	0.288832	0.580078	1.53837	-0.443578	-0.329209	-1.07701
126.6	0.582979	-0.626687	-0.500308	-0.931871	0.580078	0.92802	-0.443578	-0.939561	0.143695
126.7	1.19333	-1.23704	-0.500308	0.288832	-0.0302734	1.53837	-0.443578	-0.329209	-0.466657
126.8	1.19333	-1.23704	-0.500308	-0.931871	-0.640625	0.92802	1.38748	-0.329209	-1.07701
126.9	-0.0273724	-1.23704	-0.500308	0.288832	-0.640625	1.53837	0.777125	0.281142	-1.68736
127	0.582979	-0.626687	0.110044	-0.32152	-0.0302734	2.75908	0.166774	0.281142	-0.466657
127.1	1.80368	-1.23704	-0.500308	0.288832	0.580078	2.14872	-0.443578	0.891494	0.143695
127.2	1.19333	-0.626687	0.110044	0.288832	0.580078	0.92802	-0.443578	-0.329209	0.143695
127.3	0.582979	-0.626687	-0.500308	-0.32152	-0.0302734	1.53837	0.777125	-0.329209	-0.466657
127.4	1.19333	-1.23704	0.720395	0.899183	-0.0302734	1.53837	0.166774	-0.329209	-0.466657
127.5	1.19333	-1.23704	-0.500308	-0.32152	0.580078	0.92802	-0.443578	-0.329209	0.143695
127.6	1.19333	0.594016	-1.11066	-0.32152	1.80078	1.53837	0.777125	-0.939561	-0.466657
127.7	1.19333	-0.0163355	-0.500308	0.288832	-0.0302734	2.14872	-0.443578	-0.329209	-1.07701
127.8	0.582979	-0.0163355	0.110044	0.288832	-0.0302734	2.14872	-1.66428	-1.54991	-1.07701
127.9	0.582979	-0.626687	-0.500308	-0.32152	-1.25098	2.14872	-1.05393	0.281142	0.143695
128	1.19333	-0.626687	-1.11066	0.288832	0.580078	1.53837	0.777125	0.281142	0.143695
128.1	1.19333	-0.0163355	-1.11066	0.899183	-0.0302734	0.92802	-0.443578	0.281142	1.3644
128.2	-0.0273724	0.594016	-0.500308	-0.32152	0.580078	-0.292683	0.166774	-0.329209	-0.466657
128.3	0.582979	0.594016	1.9411	-0.931871	-0.0302734	-0.903034	-2.27463	0.281142	-1.07701
128.4	1.19333	-1.23704	0.110044	-0.931871	-0.640625	0.317669	-2.27463	0.281142	-0.466657
128.5	-0.0273724	-1.84739	-1.11066	0.899183	0.580078	0.317669	-1.66428	0.281142	0.143695
128.6	-0.0273724	0.594016	-1.11066	0.899183	-0.0302734	-0.903034	-1.05393	0.891494	0.754046
128.7	-0.0273724	0.594016	-0.500308	0.899183	-0.0302734	-0.903034	-0.443578	1.50185	-0.466657
128.8	1.19333	0.594016	-0.500308	0.288832	-0.0302734	0.92802	-1.66428	0.281142	-0.466657
128.9	0.582979	1.81472	0.110044	0.288832	-0.0302734	0.317669	-1.05393	-0.329209	-1.07701
129	-0.0273724	2.42507	-1.11066	-0.32152	-0.0302734	-0.292683	-0.443578	-0.329209	-1.07701
129.1	-0.0273724	1.81472	0.110044	0.288832	-0.0302734	0.92802	-1.05393	-0.939561	0.754046
129.2	-0.637724	2.42507	0.720395	0.288832	-0.640625	1.53837	-1.66428	-0.329209	0.754046
129.3	-0.0273724	2.42507	0.110044	-0.32152	-0.640625	1.53837	-2.88498	0.281142	0.754046
129.4	1.80368	-0.0163355	0.110044	0.288832	-0.640625	-0.292683	-1.66428	-0.329209	1.3644
129.5	2.41403	0.594016	0.720395	1.50953	-0.0302734	-0.292683	-0.443578	0.891494	1.3644
129.6	-0.637724	-0.0163355	0.110044	0.899183	-0.640625	-0.292683	-0.443578	-2.16026	-1.68736
129.7	-0.637724	0.594016	0.720395	-0.32152	0.580078	0.317669	-1.05393	0.281142	0.754046
129.8	-0.0273724	1.20437	0.110044	0.288832	0.580078	-0.903034	-0.443578	0.891494	1.3644
129.9	0.582979	1.81472	-0.500308	0.288832	-0.640625	-0.292683	-2.27463	-0.329209	1.3644
130	0.582979	2.42507	0.110044	1.50953	-0.640625	0.317669	-1.05393	-0.329209	-1.07701
130.1	-0.0273724	1.81472	1.33075	0.288832	-0.0302734	0.317669	0.166774	-0.329209	-0.466657
130.2	-0.637724	0.594016	1.33075	0.288832	1.80078	0.317669	0.166774	-0.939561	-0.466657
130.3	-0.0273724	-0.626687	0.110044	-0.32152	1.80078	0.317669	0.166774	-0.939561	0.143695
130.4	-0.637724	1.20437	-1.11066	-0.32152	-0.640625	-0.292683	0.777125	-0.939561	0.143695
130.5	-0.0273724	-0.0163355	-0.500308	-0.931871	0.580078	0.92802	0.166774	-0.329209	0.754046
130.6	0.582979	1.20437	-0.500308	-0.32152	0.580078	0.317669	-2.27463	-0.939561	1.3644
130.7	1.19333	1.20437	0.720395	0.288832	-0.0302734	0.92802	-0.443578	-2.16026	0.754046
130.8	1.19333	0.594016	-0.500308	0.288832	-0.0302734	0.317669	0.166774	-0.939561	-0.466657
130.9	0.582979	-0.0163355	-1.11066	-0.931871	-0.0302734	-0.903034	0.777125	-0.329209	-1.07701
131	-0.637724	1.20437	1.33075	-1.54222	0.580078	1.53837	1.38748	-1.54991	0.143695
131.1	-0.637724	1.20437	-0.500308	0.288832	-0.0302734	0.317669	1.38748	-1.54991	0.143695
131.2	-0.637724	0.594016	-0.500308	0.288832	-0.640625	-0.292683	2.60818	-1.54991	0.143695
131.3	-0.637724	-0.0163355	0.110044	0.288832	-0.640625	-0.292683	0.777125	-2.16026	-0.466657
131.4	0.582979	0.594016	-1.11066	-0.931871	-0.640625	0.92802	1.38748	-0.939561	-0.466657
131.5	0.582979	-0.0163355	0.110044	-0.931871	-0.640625	0.317669	1.99783	-1.54991	-1.07701
131.6	-0.0273724	1.20437	0.110044	-0.32152	-0.640625	0.317669	0.777125	-0.939561	-0.466657
131.7	0.582979	1.20437	-0.500308	-0.32152	-0.640625	0.317669	0.777125	-1.54991	-0.466657
131.8	1.19333	-0.626687	-1.11066	-0.931871	-1.25098	0.317669	0.777125	-0.939561	0.143695
131.9	0.582979	-0.0163355	0.110044	-2.15257	-0.640625	-1.51339	1.99783	-1.54991	-0.466657
132	-0.0273724	0.594016	-1.11066	-0.32152	0.580078	-0.903034	2.60818	-0.329209	-1.07701
132.1	-0.0273724	-0.626687	-0.500308	-0.931871	-1.25098	0.92802	1.38748	0.891494	-0.466657
132.2	-0.0273724	0.594016	0.110044	-1.54222	0.580078	0.92802	1.38748	-0.329209	-1.07701
132.3	1.19333	-0.0163355	-1.11066	-0.931871	1.19043	0.92802	1.99783	-1.54991	-0.466657
132.4	1.19333	0.594016	-1.11066	0.899183	-0.0302734	-0.292683	0.777125	-0.939561	-0.466657
132.5	1.19333	-0.0163355	-1.72101	0.288832	-1.25098	-0.292683	0.777125	0.281142	-1.68736
132.6	-0.0273724	0.594016	-1.72101	-0.32152	-1.25098	0.317669	1.99783	0.281142	-1.68736
132.7	-0.637724	0.594016	-0.500308	-0.32152	-0.640625	1.53837	0.777125	-0.329209	-1.68736
132.8	-1.24808	-0.0163355	-1.72101	0.899183	-0.0302734	0.317669	1.38748	0.281142	-1.68736
132.9	-0.0273724	0.594016	-1.11066	-0.32152	-0.640625	-0.292683	0.777125	0.281142	-0.466657
133	0.582979	0.594016	-2.33136	-0.32152	0.580078	-0.292683	0.777125	-0.329209	-0.466657
133.1	-0.0273724	-0.0163355	-1.72101	-0.931871	-0.0302734	0.92802	0.166774	-1.54991	-1.68736
133.2	0.582979	-0.0163355	-1.72101	-0.32152	-1.25098	0.317669	1.38748	-0.329209	-1.07701
133.3	-1.24808	-0.0163355	-0.500308	-0.32152	-0.0302734	0.317669	3.21853	0.281142	-0.466657
133.4	-1.24808	-0.626687	-1.72101	-0.32152	1.19043	-0.292683	1.38748	0.891494	-1.07701
133.5	-0.0273724	0.594016	-2.33136	-0.32152	-0.640625	-0.292683	-0.443578	0.891494	0.143695
133.6	0.582979	1.20437	-0.500308	0.288832	-0.0302734	0.317669	-0.443578	1.50185	0.754046
133.7	-0.637724	-0.626687	0.110044	-2.15257	-0.640625	0.317669	-1.05393	1.50185	-0.466657
133.8	-0.637724	-0.0163355	0.720395	-0.32152	-0.0302734	0.317669	0.777125	0.891494	0.143695
133.9	-0.0273724	0.594016	-1.72101	-0.32152	0.580078	0.317669	0.777125	0.891494	0.143695
134	-0.637724	-0.626687	0.110044	-0.32152	0.580078	-0.292683	0.166774	1.50185	-1.07701
134.1	-0.637724	-0.626687	0.110044	0.899183	-0.0302734	0.317669	0.777125	0.891494	0.143695
134.2	-0.637724	-0.0163355	-1.72101	0.899183	-0.640625	-0.903034	1.38748	0.281142	0.143695
134.3	-0.637724	-0.626687	-0.500308	0.288832	-0.0302734	-0.292683	-0.443578	0.891494	-1.07701
134.4	-0.637724	-0.0163355	0.720395	-0.32152	-1.86133	-0.292683	-1.05393	0.891494	-1.68736
134.5	-1.85843	0.594016	0.720395	-0.931871	-0.640625	-0.292683	0.166774	2.1122	0.143695
134.6	-0.637724	0.594016	-2.33136	-0.32152	-0.0302734	-1.51339	0.777125	2.72255	1.3644
134.7	-0.637724	-0.0163355	-1.11066	-0.32152	-0.0302734	-0.292683	1.38748	2.1122	0.754046
134.8	-0.0273724	-0.0163355	0.110044	-0.32152	-0.0302734	-0.903034	0.777125	0.281142	1.3644
134.9	-0.0273724	1.20437	2.55145	0.899183	0.580078	-0.292683	0.166774	0.281142	0.754046
135	0.582979	1.20437	1.33075	0.899183	1.19043	-0.903034	-1.05393	0.891494	0.754046
135.1	-0.0273724	1.20437	1.9411	-0.931871	-0.0302734	0.317669	0.777125	0.891494	-0.466657
135.2	-0.0273724	0.594016	1.9411	0.288832	1.19043	-1.51339	0.777125	0.891494	1.97475
135.3	-0.637724	-0.0163355	1.33075	0.288832	0.580078	-2.12374	0.166774	0.891494	0.754046
135.4	-1.24808	-0.0163355	1.33075	-0.32152	0.580078	-0.903034	-0.443578	0.281142	0.754046
135.5	-0.637724	0.594016	1.33075	0.288832	-0.0302734	-0.292683	0.166774	1.50185	1.3644
135.6	-0.0273724	0.594016	0.720395	0.288832	1.19043	-0.903034	0.777125	1.50185	1.3644
135.7	-0.0273724	-0.626687	1.33075	0.288832	-0.0302734	-0.903034	0.166774	0.891494	0.143695
135.8	-0.0273724	-1.84739	1.9411	-0.32152	-1.25098	0.317669	-0.443578	0.891494	0.754046
135.9	-0.0273724	-0.0163355	1.9411	-0.32152	-0.0302734	0.317669	0.166774	-0.939561	0.143695
136	1.19333	-0.626687	1.9411	-0.32152	0.580078	-0.292683	0.166774	0.891494	0.143695
136.1	-0.0273724	0.594016	1.9411	-0.931871	-0.0302734	-0.903034	-1.05393	0.281142	1.97475
136.2	0.582979	-0.626687	0.720395	-0.32152	1.19043	-1.51339	0.777125	1.50185	0.754046
136.3	-0.0273724	-0.626687	1.33075	-0.32152	1.19043	-0.903034	1.99783	0.891494	0.143695
136.4	-0.0273724	-0.0163355	0.720395	0.288832	-0.0302734	-0.292683	-0.443578	0.891494	0.754046
136.5	0.582979	-0.626687	0.720395	0.899183	-0.640625	0.317669	0.166774	-0.329209	0.754046
136.6	1.19333	0.594016	0.720395	-0.931871	-0.0302734	-0.292683	0.777125	0.891494	1.3644
136.7	0.582979	1.20437	1.33075	-1.54222	1.19043	-0.903034	0.777125	0.281142	0.754046
136.8	-0.637724	-0.0163355	1.9411	-0.931871	1.19043	-0.292683	-0.443578	1.50185	-0.466657
136.9	1.19333	-1.23704	0.720395	-0.931871	-0.0302734	0.317669	0.777125	-0.329209	0.143695
137	-0.0273724	-1.23704	-1.11066	-1.54222	-0.0302734	-0.903034	1.38748	0.281142	1.3644
137.1	-0.0273724	-0.626687	0.110044	-0.931871	-0.0302734	-0.903034	0.777125	-0.329209	0.143695
137.2	-0.637724	-0.0163355	0.720395	0.288832	-0.0302734	0.317669	0.777125	0.891494	0.754046
137.3	-0.637724	-0.0163355	0.110044	-0.32152	-0.640625	-0.292683	0.777125	1.50185	0.143695
137.4	0.582979	-0.626687	-0.500308	-0.32152	-0.640625	-0.292683	0.777125	0.281142	-0.466657
137.5	1.19333	-0.0163355	-0.500308	-0.32152	-0.640625	0.317669	0.777125	0.281142	0.143695
137.6	-1.85843	-0.626687	0.110044	-0.32152	1.80078	1.53837	0.166774	0.281142	0.143695
137.7	-0.0273724	-0.626687	0.110044	-1.54222	1.19043	2.75908	0.777125	0.281142	-0.466657
137.8	-0.637724	-0.626687	1.33075	-1.54222	-0.640625	0.92802	-0.443578	-0.329209	0.143695
137.9	-0.0273724	0.594016	-0.500308	-0.32152	-1.25098	-0.903034	-1.05393	0.281142	-0.466657
138	-0.0273724	-0.626687	0.110044	-1.54222	-0.640625	0.317669	0.777125	0.281142	-0.466657
138.1	-0.637724	-1.23704	0.110044	-1.54222	-1.25098	0.317669	-0.443578	0.281142	-0.466657
138.2	1.19333	-0.0163355	-0.500308	-1.54222	-1.25098	-0.292683	0.166774	0.281142	-0.466657
138.3	-1.24808	1.20437	0.110044	-1.54222	-1.25098	0.317669	0.777125	0.281142	-0.466657
138.4	-0.637724	0.594016	-1.11066	-1.54222	-0.640625	0.317669	-0.443578	0.281142	1.97475
138.5	-0.0273724	-0.0163355	0.110044	-0.32152	-1.86133	-0.903034	-1.05393	0.281142	0.143695
138.6	-0.0273724	-0.0163355	0.110044	0.899183	-1.86133	-0.292683	-0.443578	0.891494	1.97475
138.7	0.582979	-0.0163355	0.720395	0.288832	-1.25098	0.317669	0.166774	0.891494	-0.466657
138.8	-0.0273724	0.594016	0.720395	0.288832	-1.25098	0.317669	0.777125	0.281142	-1.68736
138.9	-1.24808	-0.0163355	0.720395	-0.931871	-3.08203	0.92802	-1.05393	0.281142	-1.07701
139	-0.0273724	-0.0163355	0.720395	0.288832	-2.47168	0.92802	0.166774	-0.939561	-0.466657
139.1	-0.0273724	-0.0163355	-0.500308	0.899183	-1.86133	1.53837	0.777125	0.281142	0.754046
139.2	-0.0273724	-1.23704	0.720395	-1.54222	-1.86133	-0.292683	0.166774	1.50185	-0.466657
139.3	-0.637724	-1.23704	-0.500308	-0.32152	-1.86133	-0.292683	-0.443578	0.891494	0.754046
139.4	-1.24808	-0.626687	0.110044	0.288832	-1.25098	-0.903034	-0.443578	0.281142	1.3644
139.5	-0.637724	-0.626687	-1.11066	-0.931871	-1.25098	-0.903034	-1.66428	0.281142	0.754046
139.6	-0.0273724	-0.626687	-0.500308	-1.54222	-0.0302734	0.317669	-0.443578	0.891494	0.143695
139.7	-0.637724	-1.23704	0.110044	-0.931871	-0.0302734	-0.292683	-0.443578	-0.939561	0.754046
139.8	-0.637724	-1.23704	0.110044	0.288832	0.580078	-0.292683	-0.443578	-0.939561	0.143695
139.9	0.582979	-0.0163355	0.110044	0.899183	-1.86133	-0.292683	-0.443578	-0.329209	0.143695
140	-0.637724	0.594016	0.110044	1.50953	-1.86133	-0.903034	0.777125	-0.329209	-0.466657
140.1	-2.46878	1.20437	0.110044	0.899183	-0.0302734	-0.292683	0.777125	-0.329209	0.143695
140.2	-1.85843	0.594016	0.720395	1.50953	0.580078	-0.292683	0.166774	-0.329209	0.754046
140.3	-0.637724	-1.23704	0.110044	0.288832	-0.640625	-0.292683	-0.443578	-0.329209	-0.466657
140.4	-0.637724	-0.626687	0.110044	2.11989	-0.0302734	-1.51339	-0.443578	0.281142	-1.68736
140.5	-1.85843	-0.0163355	0.110044	2.11989	-0.0302734	-0.903034	0.166774	-0.939561	0.143695
140.6	-1.24808	0.594016	0.720395	0.288832	-1.86133	-0.903034	-1.05393	-0.329209	1.3644
140.7	-0.637724	-0.626687	1.33075	1.50953	-1.86133	-1.51339	-0.443578	-0.939561	0.754046
140.8	-1.24808	-0.0163355	1.33075	2.11989	1.19043	-0.292683	-0.443578	-0.939561	0.754046
140.9	-0.0273724	-0.626687	1.33075	2.11989	1.19043	-2.12374	-0.443578	0.281142	1.3644
141	-0.0273724	0.594016	1.33075	1.50953	-0.640625	-1.51339	0.166774	0.281142	1.3644
141.1	-0.0273724	0.594016	-0.500308	1.50953	1.19043	-2.12374	0.166774	-0.939561	0.143695
141.2	0.582979	0.594016	0.720395	1.50953	1.80078	-2.12374	-0.443578	-0.329209	1.3644
141.3	-1.85843	-0.0163355	0.720395	1.50953	3.02148	-1.51339	-0.443578	0.891494	0.754046
141.4	0.582979	-0.626687	0.110044	1.50953	2.41113	-1.51339	-0.443578	0.281142	1.3644
141.5	1.80368	0.594016	0.110044	0.288832	3.02148	-0.292683	-0.443578	-0.329209	0.754046
141.6	-0.0273724	-0.0163355	1.33075	2.11989	1.19043	-1.51339	0.166774	-0.329209	0.143695
141.7	-0.637724	-0.0163355	0.720395	0.899183	0.580078	-1.51339	0.166774	0.891494	-1.07701
141.8	0.582979	0.594016	0.110044	0.899183	1.80078	-0.903034	0.166774	0.281142	0.143695
141.9	-1.24808	-0.0163355	-1.11066	-0.32152	1.19043	0.317669	-0.443578	-0.939561	0.143695
142	-2.46878	-0.0163355	-1.72101	0.899183	1.80078	-0.903034	-0.443578	-0.939561	-1.07701
142.1	-0.637724	0.594016	0.720395	1.50953	1.80078	-2.12374	0.166774	0.281142	-1.07701
142.2	0.582979	0.594016	0.720395	1.50953	1.19043	0.317669	0.777125	-2.16026	-0.466657
142.3	1.19333	1.20437	0.110044	0.288832	-0.0302734	-0.292683	0.777125	-0.939561	0.143695
142.4	0.582979	-0.626687	0.720395	-0.32152	1.19043	-0.903034	-0.443578	-0.939561	0.143695
142.5	0.582979	-1.23704	-0.500308	0.899183	-0.0302734	-0.292683	0.166774	0.281142	1.3644
142.6	1.80368	-1.23704	-1.11066	0.899183	-0.640625	-0.292683	0.777125	-0.939561	0.754046
142.7	2.41403	-1.84739	0.110044	1.50953	-0.0302734	-2.12374	0.166774	-1.54991	-1.07701
142.8	0.582979	-1.84739	-0.500308	0.288832	1.19043	-0.903034	0.166774	-0.329209	-0.466657
142.9	1.19333	-1.84739	-0.500308	-0.931871	0.580078	0.317669	0.166774	0.891494	-0.466657
143	1.19333	-0.0163355	0.110044	-0.931871	0.580078	0.317669	-0.443578	0.891494	1.3644
143.1	1.19333	-1.23704	0.110044	0.288832	1.19043	0.92802	0.166774	-1.54991	-0.466657
143.2	1.80368	-1.84739	-0.500308	0.288832	-0.0302734	-0.292683	0.777125	-0.939561	-1.07701
143.3	1.80368	-0.626687	0.720395	0.288832	0.580078	2.14872	0.777125	0.281142	0.143695
143.4	1.80368	-0.626687	0.720395	-0.32152	-0.0302734	2.14872	0.777125	0.281142	-0.466657
143.5	1.19333	-1.23704	-1.72101	-0.32152	-0.0302734	2.14872	0.166774	-0.939561	-0.466657
143.6	1.80368	-1.23704	-0.500308	-0.32152	-0.0302734	0.92802	0.777125	0.281142	-1.68736
143.7	0.582979	-0.626687	0.720395	0.288832	0.580078	0.92802	0.166774	-0.939561	-0.466657
143.8	0.582979	-1.84739	-1.72101	0.899183	-0.640625	0.92802	0.777125	-0.329209	0.143695
143.9	1.19333	-1.23704	-1.11066	-0.32152	-0.0302734	1.53837	0.777125	1.50185	0.143695
144	0.582979	-1.23704	0.720395	0.288832	-0.0302734	1.53837	-0.443578	0.891494	0.754046
144.1	1.80368	-0.0163355	0.110044	0.288832	0.580078	2.14872	-1.05393	-0.329209	0.754046
144.2	1.19333	-0.0163355	-0.500308	0.899183	-0.0302734	3.36943	0.166774	-0.329209	1.3644
144.3	0.582979	-1.23704	0.110044	-0.32152	0.580078	2.14872	-1.05393	0.891494	0.754046
144.4	1.19333	-1.23704	-0.500308	-0.32152	-0.0302734	2.14872	-1.05393	0.281142	-0.466657
144.5	1.19333	-0.0163355	0.720395	0.288832	-0.0302734	0.317669	-0.443578	-0.329209	-1.07701
144.6	1.80368	-0.626687	-0.500308	0.899183	-0.640625	-0.292683	-0.443578	0.281142	-1.07701
144.7	2.41403	-1.84739	-1.11066	-0.931871	1.80078	0.92802	0.166774	0.891494	0.143695
144.8	1.19333	0.594016	-0.500308	0.899183	-0.0302734	0.92802	-1.05393	0.281142	1.3644
144.9	-0.0273724	0.594016	0.110044	1.50953	-0.0302734	0.92802	-1.66428	0.281142	0.143695
145	0.582979	0.594016	0.720395	-0.32152	-0.640625	0.317669	-1.66428	0.281142	-0.466657
145.1	1.19333	-2.45774	0.720395	0.899183	0.580078	0.92802	-1.66428	0.281142	-0.466657
145.2	1.19333	-1.23704	0.110044	0.899183	0.580078	2.14872	-0.443578	0.281142	0.143695
145.3	-1.24808	-0.0163355	0.720395	0.288832	-0.0302734	2.14872	-1.05393	1.50185	0.143695
145.4	0.582979	0.594016	1.33075	0.899183	-0.0302734	0.92802	-1.66428	0.281142	0.143695
145.5	0.582979	-0.626687	-0.500308	-0.32152	-1.25098	0.92802	-1.66428	-1.54991	0.143695
145.6	1.80368	1.81472	-0.500308	0.288832	-0.640625	-0.292683	-1.66428	-1.54991	0.143695
145.7	-0.637724	2.42507	-0.500308	0.288832	-0.0302734	0.317669	-1.05393	-0.939561	-0.466657
145.8	-0.0273724	1.81472	0.720395	0.288832	-0.0302734	0.92802	-0.443578	-1.54991	0.143695
145.9	-0.0273724	1.20437	1.33075	-0.32152	-0.0302734	1.53837	-0.443578	-0.329209	0.754046
146	-0.637724	0.594016	0.720395	-0.32152	1.80078	0.92802	-1.05393	-0.329209	0.754046
146.1	0.582979	-0.0163355	0.720395	-0.931871	1.19043	-0.292683	0.166774	0.281142	0.143695
146.2	0.582979	0.594016	-0.500308	0.899183	-0.0302734	0.92802	0.777125	0.281142	0.754046
146.3	0.582979	2.42507	1.33075	-0.32152	0.580078	1.53837	-0.443578	0.281142	0.143695
146.4	-0.0273724	1.20437	1.33075	-0.32152	-0.0302734	0.317669	-0.443578	-0.939561	0.143695
146.5	0.582979	1.20437	0.110044	0.288832	0.580078	0.317669	-1.05393	-0.329209	0.143695
146.6	1.19333	1.81472	1.33075	0.288832	1.19043	-0.292683	-1.05393	0.281142	0.754046
146.7	-0.637724	1.20437	0.110044	-0.32152	0.580078	0.317669	-0.443578	-0.329209	0.143695
146.8	0.582979	1.81472	1.33075	-0.931871	0.580078	0.92802	0.166774	0.281142	0.143695
146.9	-1.24808	-0.0163355	0.110044	-0.32152	0.580078	0.92802	-0.443578	-0.939561	-1.07701
147	-0.0273724	-0.0163355	1.33075	-1.54222	1.19043	0.317669	-0.443578	-0.329209	0.143695
147.1	2.41403	0.594016	-0.500308	-0.931871	1.19043	0.317669	1.99783	-0.939561	0.143695
147.2	-0.0273724	1.20437	0.110044	-0.32152	1.19043	0.317669	-1.66428	-0.329209	0.143695
147.3	-0.0273724	0.594016	0.720395	0.288832	0.580078	0.317669	-3.49534	-1.54991	-0.466657
147.4	0.582979	0.594016	0.110044	0.288832	-0.640625	0.317669	-0.443578	-1.54991	-0.466657
147.5	-0.637724	0.594016	-0.500308	-0.32152	-0.640625	-0.903034	1.99783	0.891494	1.3644
147.6	-0.637724	1.81472	-1.11066	-0.32152	-0.0302734	0.317669	1.38748	-0.939561	0.143695
147.7	0.582979	1.81472	0.110044	-0.32152	0.580078	-0.903034	1.99783	-0.939561	-0.466657
147.8	-0.637724	-0.0163355	0.110044	0.899183	-0.0302734	0.317669	1.38748	0.281142	-0.466657
147.9	-1.24808	-0.626687	0.720395	0.288832	-0.0302734	0.92802	0.166774	-0.939561	-0.466657
148	0.582979	-0.626687	-0.500308	-0.931871	-0.0302734	-0.903034	1.38748	-1.54991	0.143695
148.1	1.19333	0.594016	-0.500308	-0.931871	-0.0302734	-0.903034	1.99783	-1.54991	-0.466657
148.2	1.80368	-0.0163355	-0.500308	0.899183	-0.0302734	0.317669	0.777125	-0.939561	-0.466657
148.3	1.19333	-0.626687	-0.500308	-0.32152	-0.0302734	-0.903034	1.38748	-1.54991	-0.466657
148.4	-0.0273724	-0.626687	-0.500308	-0.931871	-1.25098	0.92802	1.99783	-1.54991	-0.466657
148.5	-0.0273724	-0.0163355	-0.500308	0.288832	0.580078	0.92802	1.99783	-2.16026	-1.68736
148.6	-0.637724	-0.626687	0.110044	-0.931871	1.19043	-0.292683	0.777125	-0.939561	-1.07701
148.7	0.582979	0.594016	-1.11066	-2.15257	-0.640625	-0.292683	1.38748	-0.329209	-0.466657
148.8	0.582979	1.20437	0.110044	-1.54222	-0.640625	0.317669	1.99783	-0.939561	-1.68736
148.9	0.582979	-0.0163355	-0.500308	-0.32152	-0.0302734	-0.292683	0.777125	-0.329209	-1.68736
149	1.19333	-0.626687	-1.11066	0.288832	-0.0302734	0.92802	1.38748	0.281142	-0.466657
149.1	-0.0273724	-0.626687	-1.11066	-0.32152	-0.640625	0.92802	-0.443578	-0.329209	-1.07701
149.2	-0.0273724	-0.626687	-1.11066	0.288832	-0.0302734	0.317669	-1.05393	0.891494	-1.68736
149.3	-1.24808	-1.23704	-1.11066	-0.931871	-0.640625	-1.51339	0.166774	0.281142	-1.07701
149.4	-0.637724	-0.0163355	-1.11066	-0.32152	0.580078	0.317669	0.166774	-0.329209	-0.466657
149.5	-0.0273724	-0.626687	-1.11066	-0.32152	-0.0302734	-0.292683	1.38748	0.891494	-0.466657
149.6	0.582979	0.594016	-1.11066	-0.931871	-0.0302734	1.53837	0.166774	0.891494	-2.29771
149.7	1.19333	0.594016	-0.500308	0.288832	-1.25098	1.53837	0.166774	-2.16026	-2.29771
149.8	-0.637724	1.20437	-1.72101	-1.54222	-1.25098	0.317669	0.777125	-2.77062	-0.466657
149.9	-0.0273724	-0.626687	-2.33136	0.288832	-1.25098	-0.292683	-0.443578	0.281142	-0.466657
150	-0.0273724	-0.0163355	-1.11066	-0.32152	-0.0302734	0.92802	1.38748	1.50185	-1.07701
150.1	-1.24808	-0.0163355	-2.33136	1.50953	0.580078	0.317669	-0.443578	0.891494	-0.466657
150.2	-0.637724	-0.626687	-1.11066	0.288832	-0.0302734	-0.292683	0.166774	0.891494	0.754046
150.3	-0.637724	1.20437	0.720395	-0.32152	-0.640625	-0.292683	0.777125	0.891494	0.143695
150.4	-0.637724	1.20437	-0.500308	-0.931871	0.580078	-0.292683	-0.443578	1.50185	-1.68736
150.5	-0.0273724	-0.0163355	-0.500308	0.899183	0.580078	0.92802	-0.443578	1.50185	-0.466657
150.6	-0.0273724	-0.0163355	-1.11066	0.288832	0.580078	0.317669	1.38748	2.1122	-1.07701
150.7	-0.637724	1.20437	-0.500308	-0.32152	-0.640625	-0.292683	0.777125	1.50185	-0.466657
150.8	-0.0273724	0.594016	0.720395	-0.32152	0.580078	-0.292683	0.777125	1.50185	0.754046
150.9	0.582979	0.594016	0.110044	-0.32152	-0.0302734	-1.51339	0.777125	2.1122	0.143695
151	-0.0273724	-0.0163355	0.110044	0.288832	-0.0302734	-0.903034	0.777125	1.50185	-2.29771
151.1	-1.24808	-0.626687	0.720395	0.899183	-1.25098	-0.292683	0.777125	0.891494	-1.68736
151.2	-1.24808	-0.0163355	0.720395	0.899183	-1.25098	-0.903034	0.777125	0.281142	0.143695
151.3	-0.0273724	1.20437	-2.33136	0.288832	-0.640625	-0.292683	1.99783	0.891494	0.143695
151.4	0.582979	1.20437	-1.72101	0.288832	-0.0302734	-0.292683	1.99783	1.50185	0.143695
151.5	0.582979	0.594016	-0.500308	-0.32152	-0.0302734	0.317669	1.99783	0.281142	1.3644
151.6	0.582979	-0.0163355	0.720395	-1.54222	-0.0302734	0.317669	0.166774	1.50185	1.97475
151.7	1.19333	-0.0163355	0.720395	-0.32152	-0.0302734	1.53837	0.777125	0.891494	1.3644
151.8	-0.0273724	0.594016	1.33075	0.899183	-0.0302734	-0.292683	0.777125	1.50185	0.143695
151.9	-0.637724	-0.0163355	0.720395	0.288832	0.580078	-0.903034	0.166774	0.891494	1.3644
152	-0.637724	0.594016	1.33075	0.288832	1.19043	-1.51339	0.777125	1.50185	1.3644
152.1	-0.637724	0.594016	1.9411	-0.931871	-0.0302734	-0.903034	0.777125	1.50185	1.97475
152.2	-0.0273724	0.594016	1.33075	0.899183	-0.0302734	0.317669	0.166774	0.281142	0.754046
152.3	-0.637724	-0.0163355	0.110044	0.899183	1.19043	-0.292683	0.777125	0.891494	0.143695
152.4	0.582979	-0.626687	0.720395	0.288832	-0.0302734	-1.51339	-0.443578	-0.329209	0.754046
152.5	-0.637724	-0.626687	1.9411	-1.54222	0.580078	-0.292683	0.166774	0.281142	0.754046
152.6	-0.0273724	-0.626687	0.720395	-0.32152	-0.640625	-0.292683	0.166774	0.891494	1.97475
152.7	0.582979	-1.84739	0.110044	0.288832	-0.0302734	-0.903034	0.166774	0.891494	1.3644
152.8	1.80368	-0.626687	0.720395	-0.931871	0.580078	-0.292683	0.166774	1.50185	1.3644
152.9	0.582979	0.594016	0.720395	-0.32152	-0.0302734	0.317669	1.99783	0.891494	0.754046
153	-0.0273724	0.594016	0.720395	-0.32152	-0.0302734	0.317669	0.166774	0.891494	0.754046
153.1	-0.0273724	-0.0163355	1.9411	0.899183	-0.640625	0.317669	0.166774	0.281142	0.143695
153.2	-0.0273724	-1.23704	0.110044	0.899183	-1.25098	0.92802	0.166774	0.281142	0.754046
153.3	-0.0273724	-0.0163355	0.720395	0.288832	-0.0302734	0.317669	0.166774	0.281142	1.3644
153.4	-0.637724	0.594016	-0.500308	-0.32152	0.580078	-0.292683	0.777125	0.281142	0.754046
153.5	-0.0273724	-0.0163355	-0.500308	0.899183	-0.0302734	0.92802	0.777125	0.281142	0.143695
153.6	1.19333	-0.0163355	0.110044	-1.54222	0.580078	0.92802	0.777125	0.281142	0.754046
153.7	0.582979	-0.0163355	1.33075	-1.54222	-0.0302734	0.92802	-0.443578	0.281142	-0.466657
153.8	-0.637724	0.594016	0.720395	-0.931871	-0.0302734	-0.292683	0.777125	0.281142	-0.466657
153.9	1.19333	-0.0163355	0.720395	-0.931871	-0.0302734	0.92802	0.777125	0.891494	-0.466657
154	-0.0273724	1.20437	0.720395	-0.931871	-0.640625	-0.903034	-1.05393	1.50185	1.3644
154.1	0.582979	0.594016	1.33075	-0.931871	-0.640625	-0.292683	-1.05393	-0.329209	-0.466657
154.2	1.80368	-0.0163355	0.110044	-1.54222	-0.0302734	-0.292683	1.38748	0.281142	0.143695
154.3	-0.0273724	-2.45774	-0.500308	-2.15257	-0.0302734	-0.292683	1.99783	-0.329209	-0.466657
154.4	-0.637724	-1.23704	0.720395	-1.54222	1.80078	-0.292683	0.166774	0.281142	-0.466657
154.5	-0.0273724	0.594016	1.33075	-2.15257	0.580078	-0.292683	-1.05393	1.50185	0.143695
154.6	-1.85843	-0.0163355	-0.500308	-0.931871	-1.25098	-0.903034	-1.05393	0.281142	0.143695
154.7	-0.0273724	-1.23704	0.720395	-0.32152	0.580078	0.317669	-0.443578	0.281142	0.754046
154.8	2.41403	-0.626687	0.720395	-0.931871	-0.640625	-0.292683	0.777125	0.281142	-0.466657
154.9	1.19333	0.594016	0.110044	-2.15257	-0.640625	2.14872	-0.443578	-0.939561	0.143695
155	-0.637724	-0.0163355	-0.500308	-0.931871	-0.640625	0.317669	-0.443578	0.891494	0.143695
155.1	-0.0273724	-0.0163355	-0.500308	-0.32152	-0.640625	-0.292683	0.777125	0.281142	0.143695
155.2	0.582979	-0.0163355	-0.500308	0.288832	-1.25098	-0.903034	-0.443578	0.281142	0.143695
155.3	0.582979	-0.626687	0.110044	-0.32152	-0.0302734	-0.292683	0.166774	0.281142	0.754046
155.4	-0.637724	-0.0163355	0.720395	0.288832	-0.0302734	0.317669	-1.05393	2.72255	-0.466657
155.5	-0.637724	-0.0163355	1.33075	-0.931871	-0.640625	0.317669	-0.443578	0.891494	0.143695
155.6	-0.0273724	-0.626687	-0.500308	-0.931871	-0.640625	0.92802	-0.443578	0.891494	0.754046
155.7	-0.637724	-1.23704	-1.11066	0.288832	-0.0302734	-0.903034	-0.443578	0.891494	0.143695
155.8	-1.85843	-0.626687	0.720395	-0.32152	-1.86133	0.317669	0.166774	1.50185	0.143695
155.9	-1.24808	0.594016	1.9411	0.288832	-2.47168	1.53837	0.166774	0.281142	0.143695
156	-0.637724	-0.626687	-0.500308	0.288832	-1.25098	0.92802	-1.05393	0.281142	-0.466657
156.1	-0.0273724	-0.626687	-1.11066	-0.931871	-1.86133	-0.292683	-0.443578	-0.329209	0.754046
156.2	0.582979	-0.0163355	-0.500308	-2.76293	-1.25098	-0.903034	0.166774	-0.939561	0.143695
156.3	-0.637724	-0.0163355	-0.500308	-2.15257	-0.0302734	-0.292683	-0.443578	0.891494	0.754046
156.4	-1.24808	1.20437	0.110044	0.288832	-0.0302734	-0.903034	-0.443578	0.891494	1.3644
156.5	-0.637724	1.81472	0.110044	1.50953	-0.0302734	-0.292683	-0.443578	1.50185	0.143695
156.6	-3.07913	1.20437	0.720395	2.11989	-0.640625	0.92802	0.166774	0.281142	1.3644
156.7	-0.637724	-0.0163355	0.110044	1.50953	-0.640625	0.317669	0.166774	1.50185	0.143695
156.8	-0.637724	0.594016	0.720395	0.899183	-0.0302734	-1.51339	-1.05393	1.50185	-1.07701
156.9	-0.637724	-0.0163355	0.110044	1.50953	-0.640625	-0.903034	-1.05393	1.50185	0.143695
157	-1.24808	1.20437	0.720395	2.11989	-0.640625	-0.292683	-1.05393	-0.329209	0.754046
157.1	-0.637724	-0.0163355	-0.500308	1.50953	1.19043	-1.51339	-0.443578	-0.939561	1.3644
157.2	-0.0273724	1.20437	-0.500308	0.899183	1.19043	-0.292683	0.166774	-0.939561	0.754046
157.3	-2.46878	-0.0163355	0.720395	0.899183	-1.25098	-1.51339	-0.443578	0.281142	0.754046
157.4	-1.85843	0.594016	1.33075	0.899183	-0.640625	-0.903034	0.777125	-0.939561	0.754046
157.5	-0.637724	0.594016	0.110044	0.288832	-0.0302734	-1.51339	0.166774	-0.939561	-0.466657
157.6	0.582979	0.594016	1.33075	1.50953	1.19043	-1.51339	0.166774	0.281142	0.754046
157.7	-0.0273724	-1.84739	0.110044	0.899183	-0.0302734	-0.903034	-0.443578	0.281142	-0.466657
157.8	-1.24808	1.20437	0.110044	0.899183	1.19043	-2.12374	0.166774	0.281142	-0.466657
157.9	-2.46878	-0.0163355	0.720395	1.50953	1.19043	-0.903034	0.166774	0.281142	0.143695
158	-0.0273724	-0.626687	0.720395	0.288832	0.580078	-0.292683	-0.443578	-0.329209	1.3644
158.1	0.582979	-0.0163355	0.110044	0.899183	-1.25098	-0.292683	-1.05393	-1.54991	0.143695
158.2	-0.0273724	-1.23704	-0.500308	0.899183	2.41113	-2.12374	-0.443578	-0.939561	0.754046
158.3	0.582979	-0.626687	-0.500308	0.899183	1.80078	-0.292683	1.38748	0.281142	0.143695
158.4	-0.0273724	-0.626687	-0.500308	0.288832	0.580078	0.317669	1.38748	0.281142	-1.07701
158.5	1.19333	-0.626687	0.110044	1.50953	1.19043	0.317669	0.166774	-0.939561	0.143695
158.6	-1.85843	-0.626687	-1.11066	0.288832	1.19043	0.92802	-0.443578	-0.329209	0.143695
158.7	-0.0273724	-0.0163355	-0.500308	-0.32152	1.19043	-0.292683	0.777125	0.891494	-0.466657
158.8	0.582979	0.594016	-0.500308	-1.54222	1.80078	-0.903034	-0.443578	-0.939561	-0.466657
158.9	1.19333	-0.0163355	1.33075	0.288832	0.580078	-0.292683	0.777125	-2.16026	-0.466657
159	1.19333	-0.626687	0.110044	0.899183	1.19043	0.317669	0.166774	-1.54991	-1.68736
159.1	2.41403	-0.0163355	-0.500308	1.50953	1.19043	-0.292683	-1.05393	-0.329209	-0.466657
159.2	1.19333	-1.23704	-0.500308	1.50953	-0.0302734	1.53837	-1.05393	0.281142	-1.07701
159.3	0.582979	-0.626687	-0.500308	0.288832	-0.0302734	0.92802	-0.443578	-0.329209	0.143695
159.4	0.582979	-1.23704	-1.11066	0.899183	1.19043	-2.12374	1.38748	-0.939561	-1.07701
159.5	1.80368	-1.84739	-0.500308	0.899183	1.80078	-1.51339	0.166774	-0.329209	-0.466657
159.6	1.19333	-0.626687	0.720395	-0.32152	1.80078	0.317669	-0.443578	-0.939561	0.754046
159.7	0.582979	-1.23704	0.110044	-0.931871	0.580078	0.317669	-1.05393	-0.939561	0.754046
159.8	1.19333	-1.23704	-0.500308	0.899183	1.19043	-0.292683	-0.443578	-0.329209	0.143695
159.9	1.19333	-0.626687	1.33075	-0.32152	1.19043	0.92802	0.166774	0.891494	0.143695
160	1.80368	-2.45774	1.9411	0.899183	-0.0302734	1.53837	0.777125	0.281142	0.754046
160.1	1.19333	-1.84739	0.110044	0.288832	-1.25098	2.75908	-1.66428	0.891494	-1.07701
160.2	0.582979	-0.0163355	-0.500308	0.288832	0.580078	1.53837	0.777125	1.50185	-0.466657
160.3	1.80368	-0.626687	0.110044	0.899183	1.19043	1.53837	0.166774	0.281142	-0.466657
160.4	1.19333	-0.626687	-0.500308	1.50953	1.19043	0.92802	-1.05393	-0.939561	-1.07701
160.5	0.582979	-1.23704	-1.72101	-0.32152	-0.0302734	0.317669	0.777125	-0.329209	0.143695
160.6	1.80368	-1.23704	0.110044	-0.32152	-0.640625	1.53837	0.166774	0.891494	-1.07701
160.7	2.41403	-0.626687	0.720395	-0.931871	-0.640625	1.53837	-1.66428	-0.329209	0.143695
160.8	1.80368	0.594016	0.720395	-0.32152	0.580078	1.53837	-0.443578	-0.329209	0.143695
160.9	0.582979	1.20437	-0.500308	0.899183	-0.0302734	1.53837	-1.66428	-1.54991	0.754046
161	-0.0273724	-0.626687	-1.11066	0.288832	0.580078	0.92802	-0.443578	-0.329209	0.143695
161.1	-0.0273724	-0.0163355	0.110044	-0.32152	-0.640625	1.53837	0.166774	-0.329209	0.754046
161.2	-0.637724	-0.0163355	0.110044	1.50953	-1.25098	-0.292683	-1.05393	-0.329209	0.143695
161.3	-0.0273724	-1.23704	-0.500308	0.899183	0.580078	0.92802	-1.66428	-0.329209	-0.466657
161.4	1.19333	1.20437	-0.500308	0.899183	1.19043	0.92802	0.166774	0.281142	0.754046
161.5	-0.0273724	2.42507	0.110044	0.899183	1.19043	0.317669	-1.05393	-0.329209	0.143695
161.6	1.19333	1.20437	0.110044	0.899183	-0.0302734	0.317669	0.166774	-0.939561	-1.07701
161.7	1.80368	-1.23704	0.110044	0.288832	-1.25098	0.92802	-0.443578	0.281142	-0.466657
161.8	-0.0273724	-1.84739	0.110044	-0.32152	-0.0302734	0.317669	-0.443578	-0.939561	-0.466657
161.9	-0.0273724	-1.23704	0.720395	0.288832	-0.0302734	0.92802	-1.66428	0.891494	1.3644
162	-0.0273724	-0.0163355	-0.500308	1.50953	-0.640625	0.92802	-1.66428	1.50185	1.3644
162.1	0.582979	1.20437	0.720395	2.11989	-0.0302734	0.92802	-1.66428	0.281142	-0.466657
162.2	-0.0273724	0.594016	1.33075	0.288832	0.580078	0.317669	-2.27463	-0.329209	-0.466657
162.3	-0.0273724	1.81472	0.110044	0.288832	0.580078	0.317669	-1.66428	-0.329209	0.143695
162.4	-0.637724	1.20437	-0.500308	0.288832	0.580078	0.92802	-1.05393	-0.939561	0.143695
162.5	-0.637724	1.20437	0.110044	0.288832	0.580078	0.317669	-1.66428	0.891494	0.143695
162.6	0.582979	1.20437	-1.72101	-0.32152	0.580078	-0.903034	-1.05393	-0.329209	0.143695
162.7	0.582979	1.81472	0.110044	0.899183	1.19043	0.317669	-0.443578	0.281142	1.97475
162.8	0.582979	-0.626687	-0.500308	0.899183	-0.640625	0.317669	-0.443578	0.891494	0.143695
162.9	0.582979	0.594016	0.720395	0.899183	-0.0302734	-0.292683	0.166774	0.281142	-1.68736
163	-0.0273724	2.42507	0.110044	0.288832	-0.0302734	0.317669	-1.05393	-0.329209	-0.466657
163.1	0.582979	1.20437	0.110044	0.899183	-0.0302734	0.317669	0.166774	0.281142	1.3644
163.2	0.582979	0.594016	-1.11066	-0.32152	-0.0302734	-0.292683	-0.443578	-0.939561	1.3644
163.3	0.582979	0.594016	-0.500308	0.899183	1.19043	0.317669	-1.66428	-0.329209	0.143695
163.4	-0.0273724	0.594016	0.720395	0.899183	0.580078	0.92802	0.166774	-0.939561	0.143695
163.5	-0.0273724	1.81472	1.9411	1.50953	0.580078	-0.292683	-0.443578	-1.54991	-0.466657
163.6	-0.0273724	1.20437	0.110044	-1.54222	-0.0302734	0.92802	-1.05393	-2.16026	-0.466657
163.7	0.582979	1.81472	-0.500308	-0.931871	-1.86133	1.53837	0.777125	0.281142	0.754046
163.8	-0.0273724	-0.0163355	0.720395	0.288832	-0.640625	-0.292683	0.777125	0.891494	-0.466657
163.9	-0.637724	0.594016	0.720395	0.899183	0.580078	-0.903034	-1.66428	0.891494	-0.466657
164	-0.0273724	1.20437	1.33075	0.899183	-0.0302734	-0.292683	-1.05393	-0.329209	0.143695
164.1	-1.24808	0.594016	0.110044	-0.32152	-1.25098	-0.292683	0.777125	-2.16026	-0.466657
164.2	-0.0273724	0.594016	0.720395	-0.931871	-0.0302734	2.14872	0.166774	-2.16026	-0.466657
164.3	1.19333	0.594016	-0.500308	-0.931871	1.80078	0.317669	0.166774	-1.54991	-0.466657
164.4	0.582979	0.594016	-1.11066	-0.32152	-0.640625	0.92802	0.166774	-1.54991	-0.466657
164.5	-1.24808	-0.0163355	-1.11066	1.50953	-0.0302734	0.92802	0.777125	-0.939561	-0.466657
164.6	0.582979	-0.0163355	0.720395	-0.931871	-0.0302734	0.317669	1.99783	-0.329209	0.143695
164.7	0.582979	-0.0163355	0.720395	-0.931871	-1.25098	-0.903034	1.38748	-0.939561	-0.466657
164.8	1.80368	1.81472	0.720395	0.288832	-0.640625	0.92802	2.60818	-1.54991	0.143695
164.9	1.19333	-0.0163355	-0.500308	-0.32152	-0.0302734	0.92802	1.99783	-0.939561	-0.466657
165	0.582979	0.594016	-0.500308	-0.931871	0.580078	0.317669	0.777125	-1.54991	-0.466657
165.1	1.19333	-0.626687	-0.500308	-0.32152	-0.0302734	0.92802	1.38748	-0.329209	-0.466657
165.2	-0.0273724	-1.23704	-1.11066	0.288832	0.580078	-0.292683	1.38748	-1.54991	-0.466657
165.3	-0.0273724	-0.0163355	-0.500308	-0.32152	-0.640625	0.317669	0.166774	-0.939561	-1.07701
165.4	-1.24808	1.20437	-0.500308	-0.931871	-1.86133	1.53837	1.38748	-1.54991	-1.07701
165.5	-0.0273724	0.594016	-0.500308	-0.32152	-1.25098	-0.292683	1.99783	0.281142	-0.466657
165.6	0.582979	-0.0163355	-0.500308	0.288832	0.580078	0.317669	0.777125	-0.329209	-1.68736
165.7	1.19333	-0.0163355	0.110044	0.288832	0.580078	0.92802	0.777125	-1.54991	-2.29771
165.8	1.80368	-1.23704	0.110044	-0.32152	-1.86133	0.92802	1.38748	-1.54991	-0.466657
165.9	-0.0273724	-0.0163355	-1.11066	-0.32152	-1.25098	1.53837	1.38748	0.281142	-2.29771
166	-0.637724	-0.0163355	-1.11066	-0.32152	1.19043	0.92802	0.777125	0.891494	-1.07701
166.1	-0.0273724	0.594016	-1.11066	-0.32152	1.19043	0.317669	1.38748	-0.939561	-1.68736
166.2	-0.0273724	1.20437	-0.500308	0.288832	0.580078	-0.903034	0.777125	1.50185	-1.68736
166.3	-0.0273724	-0.0163355	-0.500308	-0.931871	-0.0302734	-0.292683	0.166774	0.281142	-2.29771
166.4	-0.0273724	-0.0163355	-1.72101	-0.931871	-0.0302734	0.92802	-0.443578	-2.77062	-1.07701
166.5	0.582979	-0.0163355	-1.11066	-0.931871	-0.0302734	0.92802	0.166774	-0.939561	-1.07701
166.6	-0.0273724	-0.626687	-1.72101	0.899183	1.19043	-0.292683	0.777125	0.891494	-0.466657
166.7	-0.637724	0.594016	-1.72101	0.288832	2.41113	-0.292683	0.777125	0.891494	0.754046
166.8	-0.0273724	-1.23704	-2.33136	0.899183	-0.0302734	-0.903034	0.166774	0.281142	0.143695
166.9	0.582979	-0.0163355	-0.500308	-0.32152	-0.0302734	-0.292683	0.777125	0.891494	0.143695
167	-0.0273724	0.594016	0.110044	0.288832	-0.640625	-0.292683	1.38748	1.50185	-1.07701
167.1	1.19333	-0.0163355	1.33075	1.50953	-1.25098	-0.903034	0.166774	2.72255	-1.07701
167.2	0.582979	-0.626687	-0.500308	0.899183	-1.25098	0.92802	0.166774	2.1122	-0.466657
167.3	-1.24808	1.20437	-1.11066	-0.32152	-0.0302734	0.92802	0.166774	1.50185	0.143695
167.4	-0.637724	-0.0163355	0.110044	0.288832	-1.25098	-0.292683	0.166774	0.891494	-0.466657
167.5	1.19333	-1.23704	0.110044	0.288832	-1.86133	0.317669	0.777125	0.891494	0.143695
167.6	-0.0273724	-0.0163355	-0.500308	0.288832	0.580078	-0.903034	0.777125	1.50185	-0.466657
167.7	-0.0273724	-0.0163355	0.720395	0.899183	-0.0302734	-0.292683	-0.443578	3.3329	-2.90806
167.8	-0.637724	-0.626687	0.110044	-1.54222	0.580078	-1.51339	0.166774	2.1122	0.143695
167.9	-0.637724	0.594016	-1.72101	-0.32152	-0.0302734	-0.903034	0.777125	1.50185	1.3644
168	0.582979	0.594016	-2.94171	0.288832	-0.640625	-0.292683	0.777125	0.281142	0.754046
168.1	-0.637724	0.594016	0.110044	0.899183	-0.0302734	0.317669	1.38748	0.281142	0.754046
168.2	-0.637724	-0.0163355	0.720395	1.50953	0.580078	0.317669	-1.05393	0.281142	1.97475
168.3	-1.24808	0.594016	0.110044	0.899183	1.19043	0.92802	-0.443578	-0.939561	1.97475
168.4	-0.637724	-0.0163355	0.720395	0.288832	-0.0302734	-0.292683	0.777125	0.891494	1.3644
168.5	0.582979	-0.0163355	1.9411	-0.32152	-0.0302734	-0.903034	0.166774	0.281142	0.754046
168.6	1.19333	-0.0163355	1.9411	0.288832	1.19043	-0.903034	-0.443578	2.72255	1.3644
168.7	-0.0273724	0.594016	0.720395	-0.931871	1.19043	-0.903034	-0.443578	1.50185	1.97475
168.8	-0.0273724	-0.0163355	0.720395	-0.32152	1.19043	0.92802	0.166774	-0.329209	1.97475
168.9	0.582979	-0.0163355	0.720395	-0.931871	-0.0302734	0.317669	0.166774	0.281142	1.3644
169	0.582979	-0.626687	0.720395	0.288832	-0.640625	0.317669	-0.443578	0.891494	1.3644
169.1	1.19333	-0.626687	1.33075	0.288832	-0.640625	0.92802	0.777125	0.891494	1.3644
169.2	-0.0273724	-1.84739	1.9411	-1.54222	0.580078	0.317669	0.777125	2.1122	0.754046
169.3	-0.0273724	-0.626687	1.33075	-0.32152	0.580078	0.317669	-0.443578	0.281142	1.3644
169.4	-0.0273724	-0.626687	0.720395	0.288832	-0.0302734	-0.292683	-0.443578	-0.939561	0.754046
169.5	-0.0273724	0.594016	1.33075	0.899183	1.19043	-0.292683	-0.443578	0.281142	0.754046
169.6	-0.0273724	-0.626687	0.110044	0.288832	-0.640625	-0.292683	0.777125	0.281142	1.3644
169.7	-0.0273724	-0.626687	2.55145	-0.32152	-1.25098	0.317669	1.38748	-0.939561	1.97475
169.8	-0.637724	1.20437	0.720395	-0.32152	-1.25098	0.317669	0.777125	-0.329209	1.3644
169.9	-0.0273724	0.594016	0.720395	-0.32152	0.580078	0.92802	1.38748	0.281142	1.3644
170	0.582979	0.594016	0.720395	-0.931871	0.580078	0.317669	-0.443578	0.891494	1.97475
170.1	-0.0273724	0.594016	1.33075	-0.931871	1.19043	-0.903034	-1.05393	-0.329209	0.754046
170.2	-0.637724	-0.0163355	0.720395	-0.931871	0.580078	-1.51339	-0.443578	-0.329209	0.754046
170.3	0.582979	0.594016	1.33075	0.288832	-0.640625	0.317669	-0.443578	0.281142	0.143695
170.4	1.19333	-0.0163355	0.110044	0.288832	0.580078	0.92802	0.166774	0.281142	1.3644
170.5	1.19333	-0.626687	-0.500308	-0.32152	1.19043	0.92802	1.38748	0.281142	0.754046
170.6	-0.0273724	0.594016	1.33075	-1.54222	-0.0302734	0.92802	1.99783	1.50185	0.143695
170.7	0.582979	1.20437	0.720395	-0.931871	-1.86133	-0.903034	0.777125	-0.329209	0.754046
170.8	1.19333	-0.0163355	0.720395	-0.32152	-1.25098	-0.292683	0.777125	0.891494	0.754046
170.9	1.19333	-1.84739	-0.500308	0.288832	-0.0302734	-0.292683	1.99783	0.891494	0.143695
171	-0.637724	-1.23704	-0.500308	0.288832	1.19043	0.317669	0.777125	0.281142	0.754046
171.1	-0.0273724	-0.0163355	0.720395	-1.54222	1.19043	1.53837	0.166774	0.281142	0.754046
171.2	-0.637724	-0.0163355	1.33075	-1.54222	-0.0302734	-0.292683	0.777125	-0.329209	1.3644
171.3	-0.0273724	-0.0163355	-1.11066	-0.32152	-0.0302734	-0.292683	-0.443578	0.281142	-0.466657
171.4	0.582979	-0.626687	-0.500308	-0.32152	-1.25098	-0.903034	-1.05393	0.281142	-0.466657
171.5	-0.0273724	0.594016	1.33075	-2.15257	-0.0302734	0.317669	-0.443578	0.281142	-0.466657
171.6	0.582979	1.20437	0.720395	-1.54222	-1.25098	0.92802	0.166774	-0.329209	-0.466657
171.7	-0.0273724	-0.0163355	0.720395	-0.931871	-1.25098	0.317669	0.777125	-0.939561	0.143695
171.8	-0.0273724	-1.23704	0.720395	0.288832	-1.86133	-0.292683	0.166774	-0.329209	0.754046
171.9	0.582979	-1.23704	0.720395	0.288832	-1.25098	-0.903034	1.99783	0.281142	0.754046
172	-0.637724	-1.23704	-0.500308	-0.931871	-1.25098	-0.292683	-0.443578	0.891494	0.143695
172.1	-0.0273724	-0.0163355	-0.500308	-0.32152	-1.25098	-0.292683	-1.05393	0.891494	1.3644
172.2	-1.24808	-0.0163355	0.720395	-1.54222	-1.25098	0.317669	0.166774	0.281142	0.143695
172.3	-0.637724	0.594016	1.9411	-0.32152	-1.25098	-0.292683	-1.05393	0.281142	0.754046
172.4	-0.0273724	1.20437	0.110044	-0.32152	-1.25098	-0.903034	-1.66428	0.281142	0.143695
172.5	-0.637724	-0.0163355	0.720395	-0.931871	-1.25098	0.92802	-0.443578	0.281142	0.143695
172.6	-0.637724	-0.0163355	1.33075	0.899183	-1.25098	0.317669	-0.443578	0.891494	0.754046
172.7	-0.637724	1.20437	0.110044	0.899183	-0.640625	0.92802	0.166774	0.281142	0.143695
172.8	-0.637724	0.594016	-0.500308	0.288832	-0.640625	-0.292683	0.777125	-0.939561	0.143695
172.9	-0.0273724	-0.0163355	0.720395	-2.15257	-0.0302734	0.317669	1.38748	1.50185	-0.466657
173	-0.637724	-0.0163355	0.720395	0.288832	0.580078	-0.292683	-1.05393	1.50185	0.143695
173.1	-0.0273724	0.594016	0.720395	-0.32152	-0.640625	-0.292683	-0.443578	0.891494	0.143695
173.2	-0.0273724	0.594016	0.720395	0.899183	-0.0302734	-0.292683	-0.443578	0.891494	1.3644
173.3	-0.637724	0.594016	0.720395	1.50953	-0.640625	-0.903034	-0.443578	2.1122	0.754046
173.4	-1.24808	-0.0163355	0.720395	0.288832	-1.25098	-0.903034	0.166774	2.1122	0.754046
173.5	-0.637724	-0.626687	0.110044	0.899183	-0.0302734	0.317669	0.777125	0.891494	0.754046
173.6	-0.0273724	-0.626687	0.110044	0.288832	-0.0302734	-0.903034	0.166774	0.281142	0.754046
173.7	-0.0273724	0.594016	0.720395	2.11989	0.580078	-0.292683	0.166774	-0.939561	0.143695
173.8	-1.85843	0.594016	0.720395	2.11989	0.580078	-1.51339	0.166774	-0.939561	0.754046
173.9	-1.85843	0.594016	-0.500308	1.50953	-1.25098	0.317669	-0.443578	-0.939561	0.143695
174	-0.637724	1.20437	0.110044	2.11989	-1.86133	-0.903034	0.777125	-1.54991	-0.466657
174.1	-0.0273724	-0.0163355	0.110044	0.899183	0.580078	-1.51339	0.166774	-0.939561	0.143695
174.2	-1.24808	-0.626687	-0.500308	0.899183	-0.0302734	-1.51339	-0.443578	-0.329209	0.754046
174.3	-0.0273724	-0.626687	1.33075	0.899183	1.80078	-0.292683	-0.443578	0.281142	-0.466657
174.4	-0.0273724	0.594016	-0.500308	1.50953	1.80078	-2.12374	-1.05393	-0.329209	-0.466657
174.5	-0.0273724	0.594016	0.720395	0.899183	1.80078	-2.73409	-0.443578	0.281142	0.143695
174.6	-1.24808	-0.0163355	0.110044	0.899183	1.19043	-1.51339	0.166774	-1.54991	0.143695
174.7	-0.637724	0.594016	0.110044	0.288832	1.19043	-2.12374	0.166774	0.891494	0.143695
174.8	-0.0273724	-0.0163355	0.720395	0.899183	1.80078	-0.292683	-0.443578	0.891494	1.3644
174.9	0.582979	-0.0163355	0.720395	0.288832	1.19043	-0.903034	0.166774	0.281142	0.754046
175	1.19333	-0.0163355	0.110044	0.899183	0.580078	-0.292683	-0.443578	-0.329209	0.754046
175.1	-0.637724	0.594016	0.720395	0.899183	-0.0302734	-0.903034	-1.05393	-0.939561	0.143695
175.2	-0.637724	1.81472	0.110044	0.288832	1.19043	-0.903034	-0.443578	-0.329209	-0.466657
175.3	-2.46878	-0.626687	-1.11066	0.288832	0.580078	0.317669	0.166774	0.281142	-0.466657
175.4	-0.0273724	-0.626687	-1.11066	1.50953	0.580078	-0.292683	0.166774	0.281142	0.143695
175.5	1.80368	-1.23704	1.33075	0.288832	1.19043	-0.903034	0.777125	-0.329209	0.143695
175.6	0.582979	-0.0163355	1.33075	-0.32152	1.19043	0.92802	1.99783	-2.16026	0.754046
175.7	-0.0273724	-0.626687	1.33075	0.899183	2.41113	0.317669	-0.443578	0.281142	0.143695
175.8	0.582979	-0.626687	0.110044	0.288832	1.19043	0.317669	0.166774	0.281142	-1.07701
175.9	1.19333	-1.23704	-0.500308	-0.32152	1.19043	0.92802	0.166774	1.50185	-0.466657
176	1.19333	-1.23704	-0.500308	-0.32152	1.19043	-0.292683	0.777125	-0.939561	-1.07701
176.1	3.02439	-0.626687	-1.72101	0.899183	1.80078	-2.73409	1.38748	0.281142	-0.466657
176.2	2.41403	-1.23704	-0.500308	0.288832	1.19043	-0.903034	1.38748	0.281142	-0.466657
176.3	1.80368	-1.23704	0.110044	0.899183	-0.0302734	0.92802	-1.05393	0.281142	0.143695
176.4	1.19333	-1.84739	-1.11066	0.899183	1.19043	1.53837	-0.443578	0.281142	0.143695
176.5	2.41403	-1.84739	-1.11066	0.288832	0.580078	1.53837	0.166774	-0.329209	1.97475
176.6	0.582979	-0.626687	0.110044	1.50953	1.19043	-1.51339	0.777125	-0.939561	1.97475
176.7	1.19333	-1.23704	0.720395	-0.931871	-0.640625	0.317669	0.777125	0.891494	0.143695
176.8	1.19333	-0.626687	0.720395	-0.931871	-0.0302734	0.317669	0.777125	0.281142	-0.466657
176.9	2.41403	-1.23704	0.720395	-0.931871	1.19043	1.53837	0.166774	-0.329209	-1.07701
177	2.41403	-1.84739	-0.500308	1.50953	0.580078	2.14872	0.166774	-0.939561	0.143695
177.1	1.19333	-1.84739	-0.500308	1.50953	-0.0302734	2.14872	-0.443578	-0.329209	-0.466657
177.2	0.582979	-1.23704	-1.11066	0.288832	-0.0302734	1.53837	0.777125	0.891494	-1.07701
177.3	0.582979	-1.23704	0.110044	-0.931871	-0.640625	0.92802	-0.443578	0.891494	-0.466657
177.4	0.582979	-0.626687	-0.500308	-0.32152	0.580078	2.75908	0.166774	0.891494	-0.466657
177.5	-0.637724	0.594016	-1.11066	0.288832	0.580078	2.14872	-0.443578	0.891494	0.754046
177.6	0.582979	0.594016	0.720395	0.288832	1.19043	1.53837	-0.443578	0.891494	0.754046
177.7	-0.0273724	-0.0163355	1.33075	-0.32152	0.580078	0.92802	-0.443578	1.50185	0.143695
177.8	-0.0273724	-0.626687	0.110044	0.288832	-0.0302734	2.75908	-0.443578	0.891494	-0.466657
177.9	0.582979	-0.0163355	-0.500308	0.288832	-0.640625	1.53837	-1.05393	0.281142	0.143695
178	0.582979	0.594016	0.110044	0.288832	0.580078	1.53837	-0.443578	-0.329209	-1.68736
178.1	0.582979	-0.626687	-1.11066	0.288832	0.580078	2.14872	0.166774	1.50185	0.754046
178.2	1.19333	-0.0163355	-0.500308	0.899183	-0.0302734	1.53837	-0.443578	1.50185	0.143695
178.3	-0.0273724	1.81472	1.33075	0.288832	-0.0302734	0.317669	-1.66428	0.281142	0.143695
178.4	-0.0273724	-0.626687	2.55145	-0.931871	-0.640625	0.317669	-1.05393	-0.329209	-0.466657
178.5	-0.0273724	-0.626687	0.110044	0.288832	0.580078	0.92802	-1.66428	0.281142	-0.466657
178.6	1.19333	0.594016	0.110044	1.50953	-0.0302734	0.317669	-1.05393	0.281142	-0.466657
178.7	0.582979	0.594016	0.720395	0.899183	0.580078	1.53837	-0.443578	0.891494	0.143695
178.8	0.582979	0.594016	0.110044	-0.931871	0.580078	-0.292683	-0.443578	-0.329209	-0.466657
178.9	-0.0273724	0.594016	-0.500308	0.288832	-0.0302734	0.92802	-1.05393	0.281142	-0.466657
179	0.582979	0.594016	0.720395	1.50953	0.580078	0.92802	-1.05393	-0.329209	-0.466657
179.1	0.582979	1.20437	1.33075	2.11989	1.80078	0.92802	-2.27463	0.281142	-1.07701
179.2	0.582979	1.81472	0.110044	0.899183	0.580078	-0.292683	-1.66428	-0.329209	-0.466657
179.3	0.582979	1.20437	-1.11066	-0.32152	0.580078	0.317669	-1.66428	0.281142	-1.68736
179.4	1.80368	1.81472	0.110044	0.899183	-0.0302734	-0.292683	-0.443578	-0.329209	0.143695
179.5	1.19333	1.20437	0.720395	1.50953	-0.0302734	-0.292683	-1.05393	-0.329209	1.97475
179.6	0.582979	1.20437	0.110044	0.288832	1.19043	-0.292683	-0.443578	0.281142	0.143695
179.7	0.582979	2.42507	-1.11066	-0.931871	0.580078	0.317669	-0.443578	0.281142	0.143695
179.8	0.582979	1.81472	0.110044	0.288832	0.580078	0.92802	0.166774	-0.939561	1.3644
179.9	0.582979	1.20437	0.720395	0.899183	0.580078	-0.292683	0.166774	-1.54991	0.754046
180	-1.24808	1.81472	0.720395	0.288832	-0.0302734	0.317669	-1.05393	-0.939561	1.3644
180.1	-0.0273724	1.81472	0.110044	0.288832	-0.0302734	0.317669	0.777125	-0.329209	-0.466657
180.2	-0.0273724	1.20437	0.110044	-0.32152	-0.0302734	1.53837	0.777125	0.891494	0.143695
180.3	-0.637724	0.594016	-1.11066	-0.931871	-0.640625	0.92802	0.777125	-0.329209	0.143695
180.4	0.582979	1.20437	0.110044	0.899183	0.580078	0.92802	1.38748	-0.939561	0.143695
180.5	1.19333	1.81472	-1.11066	1.50953	1.80078	0.317669	0.166774	0.891494	0.143695
180.6	-0.0273724	0.594016	-0.500308	-0.32152	1.19043	-0.292683	-1.66428	-0.939561	-1.68736
180.7	-0.0273724	1.20437	0.110044	0.899183	-0.0302734	-0.292683	0.166774	-1.54991	0.143695
180.8	0.582979	1.20437	1.9411	-0.32152	-0.0302734	0.317669	0.777125	-0.329209	0.754046
180.9	-0.0273724	1.20437	0.110044	-0.32152	0.580078	-0.292683	0.777125	-0.329209	0.143695
181	-0.0273724	0.594016	-0.500308	0.899183	1.19043	-0.292683	0.777125	-0.939561	0.754046
181.1	-0.0273724	3.64577	0.720395	0.288832	-0.0302734	-0.292683	0.777125	-0.939561	0.754046
181.2	-0.0273724	0.594016	0.110044	-0.32152	-0.0302734	0.317669	0.777125	0.281142	0.143695
181.3	0.582979	-0.0163355	-0.500308	-0.931871	-0.640625	0.317669	1.38748	-0.939561	-1.07701
181.4	0.582979	0.594016	0.110044	-0.32152	-1.25098	0.92802	1.99783	-2.16026	-1.07701
181.5	0.582979	1.81472	-1.11066	-0.32152	-1.86133	-0.292683	0.777125	-1.54991	-1.07701
181.6	0.582979	0.594016	-0.500308	0.899183	0.580078	0.317669	0.777125	-0.329209	0.143695
181.7	-0.0273724	1.20437	0.110044	-0.931871	-0.0302734	-0.292683	1.99783	-0.329209	-0.466657
181.8	0.582979	-0.0163355	-0.500308	0.288832	-0.640625	0.317669	0.166774	-1.54991	-0.466657
181.9	0.582979	-0.626687	0.110044	0.288832	0.580078	-0.903034	1.38748	-1.54991	-0.466657
182	-0.0273724	-0.0163355	0.110044	-0.32152	0.580078	0.92802	1.38748	-0.329209	0.143695
182.1	-0.0273724	-0.0163355	-1.11066	0.288832	0.580078	-0.292683	0.777125	-0.329209	-1.07701
182.2	0.582979	1.20437	-0.500308	0.899183	-0.640625	0.317669	0.777125	-0.329209	-0.466657
182.3	-0.0273724	-0.626687	-0.500308	-0.32152	-0.0302734	0.317669	1.99783	0.281142	0.143695
182.4	1.19333	-0.626687	-1.72101	0.288832	-0.640625	0.317669	0.777125	-0.939561	-1.07701
182.5	1.80368	-0.0163355	-0.500308	-0.32152	1.19043	-0.292683	0.777125	0.281142	-1.07701
182.6	0.582979	0.594016	-1.11066	-1.54222	0.580078	0.92802	0.777125	0.281142	-1.07701
182.7	-1.85843	-0.0163355	-0.500308	-0.931871	-0.640625	0.92802	0.166774	-0.329209	-1.07701
182.8	-1.85843	-0.0163355	-1.11066	-0.32152	-0.0302734	0.92802	0.166774	0.281142	0.143695
182.9	-0.0273724	0.594016	-1.11066	-0.32152	0.580078	-0.292683	-0.443578	0.891494	0.143695
183	-0.0273724	1.20437	0.110044	0.288832	-0.640625	0.317669	0.777125	-0.329209	-2.29771
183.1	-0.0273724	0.594016	-1.72101	-0.32152	-1.86133	-0.292683	0.166774	-2.77062	-2.29771
183.2	0.582979	1.20437	-1.11066	-0.32152	-1.86133	-0.292683	0.777125	-0.939561	-1.07701
183.3	-0.0273724	0.594016	-1.11066	0.288832	-0.0302734	-0.292683	0.777125	0.891494	-0.466657
183.4	-0.0273724	-0.0163355	-0.500308	0.899183	1.19043	0.317669	0.777125	1.50185	0.754046
183.5	-0.637724	-0.0163355	-2.33136	0.288832	1.19043	0.317669	-0.443578	0.281142	0.754046
183.6	-0.0273724	1.20437	0.110044	-0.32152	0.580078	-0.292683	0.777125	0.891494	-0.466657
183.7	-0.0273724	0.594016	-0.500308	-0.931871	-0.0302734	-1.51339	0.166774	0.891494	-1.07701
183.8	-0.0273724	1.20437	0.720395	-0.32152	0.580078	-0.292683	-0.443578	0.891494	-0.466657
183.9	0.582979	0.594016	-1.72101	-0.931871	-0.640625	-0.292683	0.777125	1.50185	-1.07701
184	0.582979	-0.626687	-0.500308	-0.32152	-0.0302734	-0.292683	-1.05393	2.1122	-0.466657
184.1	-0.0273724	-1.23704	0.110044	-0.32152	0.580078	-0.292683	0.166774	0.281142	0.143695
184.2	-0.0273724	-0.626687	-0.500308	-0.32152	-0.0302734	-0.292683	0.777125	-0.329209	0.754046
184.3	0.582979	-0.626687	0.110044	-0.931871	0.580078	-0.292683	0.166774	1.50185	-1.68736
184.4	-0.0273724	0.594016	-0.500308	0.899183	-0.0302734	-0.292683	0.166774	1.50185	-1.68736
184.5	-0.0273724	0.594016	0.110044	1.50953	-0.0302734	0.317669	0.166774	0.891494	0.754046
184.6	-1.24808	-0.0163355	-0.500308	0.899183	-0.0302734	-0.292683	1.38748	1.50185	0.754046
184.7	-0.0273724	0.594016	-0.500308	0.288832	1.19043	-0.292683	1.38748	1.50185	1.3644
184.8	-0.0273724	-0.0163355	0.720395	0.899183	1.19043	0.92802	0.777125	2.1122	1.97475
184.9	0.582979	-0.0163355	0.720395	-0.32152	1.19043	-0.292683	-1.05393	2.1122	2.5851
185	-0.0273724	1.20437	0.720395	0.899183	-0.0302734	-0.292683	0.166774	0.281142	0.143695
185.1	-0.0273724	1.20437	0.720395	0.899183	-0.0302734	-0.292683	0.777125	1.50185	1.3644
185.2	-0.637724	1.20437	0.720395	1.50953	-0.640625	-0.903034	0.777125	0.891494	1.97475
185.3	-0.637724	-0.0163355	2.55145	-0.32152	-0.640625	-1.51339	0.166774	0.891494	0.754046
185.4	-0.0273724	-0.0163355	1.33075	-0.32152	-0.0302734	-1.51339	-0.443578	0.891494	1.97475
185.5	-0.0273724	0.594016	1.33075	0.288832	1.19043	-0.903034	1.38748	0.281142	1.3644
185.6	0.582979	1.20437	0.720395	0.899183	0.580078	-0.903034	-0.443578	1.50185	1.97475
185.7	-0.0273724	-0.0163355	0.720395	0.899183	0.580078	0.317669	0.777125	1.50185	1.97475
185.8	0.582979	-0.0163355	1.9411	0.288832	0.580078	0.317669	1.38748	2.1122	0.754046
185.9	-0.637724	-0.0163355	1.33075	0.899183	0.580078	-0.292683	0.166774	0.281142	0.143695
186	-0.637724	-0.626687	1.9411	0.288832	1.19043	-0.292683	0.166774	0.281142	0.754046
186.1	-1.24808	-0.626687	1.33075	0.288832	1.19043	0.92802	0.777125	0.281142	1.3644
186.2	0.582979	-0.0163355	1.33075	0.288832	1.19043	-0.292683	0.166774	1.50185	0.754046
186.3	-0.0273724	1.20437	0.720395	-0.32152	-0.0302734	-0.292683	0.777125	0.891494	0.754046
186.4	0.582979	0.594016	0.720395	-0.32152	0.580078	0.92802	0.166774	0.891494	0.754046
186.5	-0.0273724	0.594016	0.720395	0.288832	-1.25098	0.317669	0.166774	-0.329209	0.754046
186.6	-1.85843	0.594016	1.33075	-0.931871	0.580078	1.53837	0.166774	0.281142	0.754046
186.7	-1.24808	-0.626687	0.720395	-0.32152	1.80078	-0.292683	0.777125	0.281142	-0.466657
186.8	-0.637724	-0.626687	1.9411	-0.32152	-0.640625	-0.292683	0.166774	-0.939561	-0.466657
186.9	-0.0273724	-0.0163355	0.720395	-0.32152	-1.25098	0.317669	0.166774	0.281142	0.754046
187	-0.0273724	1.20437	0.110044	0.288832	-0.640625	-0.903034	0.777125	0.281142	1.3644
187.1	-0.637724	0.594016	0.720395	0.288832	-0.0302734	-0.292683	0.777125	1.50185	0.143695
187.2	-0.637724	-0.0163355	0.110044	-0.32152	-0.0302734	2.14872	0.777125	1.50185	0.754046
187.3	0.582979	-0.626687	1.33075	-0.32152	0.580078	-0.292683	-1.66428	0.281142	0.143695
187.4	0.582979	-0.0163355	0.110044	-0.931871	-0.640625	0.317669	-0.443578	1.50185	0.143695
187.5	0.582979	-0.0163355	0.720395	-1.54222	-1.25098	0.317669	0.777125	-0.329209	0.143695
187.6	0.582979	-1.23704	0.110044	-0.32152	0.580078	-0.292683	0.777125	0.281142	0.143695
187.7	0.582979	-0.0163355	0.720395	-0.931871	0.580078	-0.292683	0.166774	0.281142	0.143695
187.8	-0.0273724	-0.0163355	0.110044	-0.931871	-0.0302734	-0.903034	0.166774	1.50185	1.3644
187.9	-0.637724	1.20437	1.33075	-1.54222	-0.640625	-0.903034	-1.05393	0.281142	1.3644
188	0.582979	-0.0163355	0.110044	-0.931871	-1.25098	-0.292683	-1.66428	0.281142	1.3644
188.1	-0.637724	-1.23704	0.110044	-2.76293	-0.640625	1.53837	-0.443578	0.281142	-0.466657
188.2	-0.0273724	-0.626687	1.33075	-1.54222	-1.25098	0.92802	-0.443578	0.281142	-0.466657
188.3	-0.637724	-0.0163355	0.110044	-0.32152	-0.640625	0.317669	-0.443578	0.281142	0.754046
188.4	-0.0273724	-1.84739	0.720395	-0.931871	-1.25098	-0.292683	0.777125	0.891494	1.3644
188.5	0.582979	-0.626687	-0.500308	-0.931871	-0.0302734	-0.292683	0.166774	1.50185	1.3644
188.6	0.582979	-0.626687	0.110044	-0.32152	-0.640625	0.317669	-1.05393	1.50185	1.3644
188.7	-0.0273724	0.594016	1.33075	-0.32152	-0.0302734	0.92802	-0.443578	1.50185	0.754046
188.8	-1.24808	0.594016	2.55145	0.288832	-1.86133	0.317669	0.166774	0.281142	0.754046
188.9	-1.24808	-0.626687	-0.500308	-0.32152	-1.86133	-0.292683	-0.443578	-0.939561	-0.466657
189	-0.0273724	0.594016	0.110044	-0.32152	-1.86133	0.317669	0.777125	-0.329209	1.3644
189.1	-0.637724	-0.626687	0.720395	-0.931871	-2.47168	0.317669	-0.443578	0.891494	0.754046
189.2	-0.637724	-0.0163355	0.110044	-0.931871	-0.640625	0.92802	-0.443578	0.281142	0.143695
189.3	-0.0273724	-0.0163355	0.110044	-0.32152	-0.640625	0.92802	0.166774	0.281142	-1.07701
189.4	-1.24808	0.594016	0.110044	-0.32152	-1.25098	0.317669	0.166774	-0.939561	-0.466657
189.5	-0.637724	0.594016	0.110044	-0.931871	-1.25098	0.92802	0.777125	0.281142	0.143695
189.6	-0.637724	0.594016	0.720395	-1.54222	-0.640625	-0.292683	0.166774	-0.329209	0.754046
189.7	-1.85843	-1.23704	0.720395	0.899183	-0.0302734	0.317669	-1.66428	0.891494	-0.466657
189.8	-1.85843	1.20437	0.110044	0.288832	-0.0302734	0.92802	-1.66428	0.281142	-1.07701
189.9	-0.637724	1.20437	1.33075	0.899183	-0.0302734	0.317669	0.777125	-0.329209	-1.07701
190	-0.637724	1.20437	0.110044	1.50953	-0.0302734	-0.903034	0.777125	1.50185	0.143695
190.1	-1.85843	1.20437	0.110044	1.50953	-0.640625	-1.51339	0.166774	0.281142	0.143695
190.2	-2.46878	0.594016	0.720395	2.11989	-0.0302734	-0.292683	-0.443578	0.281142	0.754046
190.3	-0.637724	-0.0163355	0.110044	2.73024	-1.25098	-0.903034	-0.443578	-0.939561	0.143695
190.4	-1.85843	-0.0163355	0.720395	2.11989	-0.0302734	-0.292683	1.38748	-1.54991	0.143695
190.5	-2.46878	0.594016	-0.500308	1.50953	1.19043	-1.51339	1.38748	-1.54991	0.754046
190.6	-0.637724	1.20437	-0.500308	0.899183	-1.25098	-2.12374	-0.443578	-0.329209	1.97475
190.7	-0.637724	-0.0163355	0.110044	0.288832	-1.25098	-1.51339	-0.443578	-0.329209	1.3644
190.8	-0.637724	-0.626687	0.720395	2.11989	-0.0302734	-2.12374	0.166774	-1.54991	0.754046
190.9	-1.24808	-1.23704	0.720395	2.11989	-0.0302734	-2.73409	0.166774	0.281142	0.754046
191	0.582979	-0.626687	0.720395	1.50953	1.19043	-1.51339	0.166774	-0.329209	0.143695
191.1	-0.0273724	-0.0163355	0.720395	1.50953	1.19043	-1.51339	-0.443578	-0.939561	0.143695
191.2	-1.24808	-0.0163355	0.720395	1.50953	0.580078	-0.903034	-0.443578	-0.939561	-0.466657
191.3	-1.85843	0.594016	-0.500308	1.50953	1.19043	-0.903034	0.166774	-0.939561	1.3644
191.4	-1.24808	1.20437	-0.500308	0.288832	1.19043	-1.51339	1.38748	-0.939561	1.3644
191.5	-0.0273724	0.594016	-0.500308	0.288832	1.19043	-1.51339	0.777125	-0.329209	0.143695
191.6	-1.85843	-0.626687	0.110044	0.899183	1.19043	-0.903034	-0.443578	-0.939561	0.143695
191.7	0.582979	-0.626687	0.110044	0.899183	0.580078	-0.292683	-0.443578	1.50185	-1.07701
191.8	-0.0273724	-0.626687	-0.500308	1.50953	1.19043	-0.292683	0.166774	0.891494	-1.07701
191.9	-0.637724	-1.23704	0.110044	0.899183	2.41113	0.317669	1.38748	0.281142	0.754046
192	-1.85843	-0.626687	-0.500308	0.899183	0.580078	0.317669	0.166774	0.281142	-0.466657
192.1	-1.24808	-0.0163355	-0.500308	0.899183	1.19043	-0.903034	0.166774	-0.329209	-0.466657
192.2	-0.0273724	-0.0163355	-0.500308	0.899183	1.19043	0.317669	1.38748	-0.939561	0.143695
192.3	1.19333	-0.626687	-0.500308	0.288832	1.19043	0.92802	-0.443578	-0.939561	0.754046
192.4	0.582979	-0.0163355	-0.500308	0.899183	1.19043	-0.292683	0.777125	0.281142	0.143695
192.5	1.80368	-0.626687	0.720395	1.50953	2.41113	0.317669	0.777125	-0.329209	-0.466657
192.6	1.80368	-0.626687	0.110044	0.899183	1.80078	-0.292683	0.777125	0.281142	-0.466657
192.7	2.41403	-0.626687	-0.500308	-0.32152	1.19043	-2.12374	0.166774	-0.329209	0.143695
192.8	0.582979	-1.23704	0.110044	0.288832	0.580078	-2.12374	0.777125	0.281142	-0.466657
192.9	0.582979	-1.23704	0.720395	-0.32152	-0.0302734	0.317669	0.166774	0.281142	-1.07701
193	-0.0273724	-0.0163355	-0.500308	0.288832	1.19043	1.53837	-1.05393	0.281142	-0.466657
193.1	0.582979	-0.626687	-1.11066	0.288832	-0.0302734	0.317669	-1.66428	0.891494	-0.466657
193.2	1.80368	-0.626687	-0.500308	0.288832	1.19043	0.92802	0.166774	0.281142	0.143695
193.3	1.19333	-0.626687	-1.11066	-0.32152	-0.0302734	2.14872	1.99783	0.281142	0.143695
193.4	1.19333	-0.626687	0.110044	-0.931871	0.580078	2.14872	0.777125	-1.54991	0.754046
193.5	1.80368	-0.626687	0.720395	-0.931871	1.80078	2.75908	0.777125	0.891494	-1.07701
193.6	2.41403	-0.626687	1.33075	0.899183	1.19043	2.14872	-0.443578	0.891494	-1.07701
193.7	1.80368	-0.626687	0.720395	1.50953	-0.640625	2.14872	0.166774	0.891494	0.143695
193.8	1.19333	-1.23704	-1.11066	-0.32152	-0.640625	1.53837	0.166774	0.891494	0.754046
193.9	1.19333	-1.23704	-1.72101	0.288832	0.580078	1.53837	-0.443578	0.281142	0.754046
194	1.19333	-0.626687	-1.11066	-0.32152	1.19043	2.14872	-0.443578	0.281142	-0.466657
194.1	1.19333	-0.626687	0.110044	-0.931871	0.580078	1.53837	0.166774	-0.939561	0.754046
194.2	1.19333	-1.23704	0.110044	-1.54222	1.19043	0.92802	0.166774	-0.329209	0.143695
194.3	1.19333	0.594016	-0.500308	-0.32152	1.80078	2.14872	0.777125	0.281142	0.754046
194.4	1.80368	-0.0163355	1.33075	0.288832	1.19043	0.92802	-1.05393	0.281142	0.143695
194.5	1.19333	-0.0163355	-0.500308	0.899183	-0.640625	0.317669	-0.443578	0.281142	0.143695
194.6	0.582979	-0.626687	0.720395	0.899183	-0.0302734	0.92802	-0.443578	0.281142	-0.466657
194.7	1.19333	-1.23704	-0.500308	1.50953	-0.0302734	1.53837	0.166774	0.891494	-0.466657
194.8	-0.0273724	-0.0163355	-0.500308	0.899183	1.19043	0.317669	0.166774	1.50185	-0.466657
194.9	1.19333	0.594016	0.720395	0.288832	1.19043	0.317669	-1.66428	0.281142	-0.466657
195	-0.0273724	1.20437	0.110044	-0.32152	1.19043	0.317669	-1.05393	-0.939561	-0.466657
195.1	0.582979	-2.45774	-0.500308	0.899183	1.19043	1.53837	-2.27463	0.891494	0.143695
195.2	-0.0273724	-1.23704	0.110044	0.288832	0.580078	0.92802	-0.443578	0.281142	0.143695
195.3	-0.0273724	-0.0163355	0.110044	0.899183	1.19043	1.53837	0.166774	0.281142	0.143695
195.4	-0.0273724	-0.0163355	0.720395	0.288832	-0.0302734	0.317669	-1.66428	0.281142	-0.466657
195.5	-0.637724	-0.0163355	0.720395	-0.931871	-0.0302734	0.317669	-1.66428	0.281142	0.754046
195.6	-0.0273724	1.20437	0.720395	0.288832	-0.0302734	0.92802	-1.05393	-0.329209	0.143695
195.7	-1.24808	1.81472	0.110044	-0.32152	-0.640625	0.317669	-1.05393	-0.939561	-0.466657
195.8	-0.637724	0.594016	0.110044	0.288832	1.19043	0.92802	-2.27463	0.281142	-1.07701
195.9	-1.24808	1.20437	0.110044	-0.32152	1.19043	0.317669	-2.27463	-0.329209	0.754046
196	0.582979	1.81472	0.720395	-0.32152	-0.640625	0.317669	-1.05393	-0.939561	1.97475
196.1	0.582979	1.20437	0.110044	1.50953	-0.640625	0.317669	-1.66428	-0.329209	0.754046
196.2	-0.0273724	1.20437	0.110044	-0.32152	0.580078	0.92802	-0.443578	0.891494	0.143695
196.3	0.582979	0.594016	0.110044	0.288832	-0.0302734	1.53837	-0.443578	0.281142	-0.466657
196.4	-0.0273724	2.42507	0.110044	0.899183	-0.0302734	-0.292683	0.166774	0.281142	0.754046
196.5	0.582979	0.594016	1.33075	0.899183	-0.0302734	0.92802	0.166774	-0.329209	0.143695
196.6	-0.0273724	1.81472	0.110044	0.288832	-0.0302734	0.317669	-1.05393	-0.329209	1.97475
196.7	-0.0273724	1.81472	0.110044	0.899183	1.80078	0.92802	-0.443578	-0.939561	0.754046
196.8	0.582979	1.20437	-0.500308	0.288832	-0.0302734	0.317669	0.777125	0.281142	0.143695
196.9	-0.0273724	0.594016	0.110044	0.899183	-1.25098	2.14872	-1.05393	-0.329209	-1.07701
197	-0.0273724	0.594016	0.110044	-0.931871	-0.0302734	0.92802	0.166774	-0.939561	-0.466657
197.1	0.582979	1.20437	0.720395	0.288832	1.19043	0.317669	0.777125	-0.939561	0.143695
197.2	0.582979	2.42507	0.110044	-0.931871	-0.0302734	-0.903034	-1.05393	-0.939561	0.143695
197.3	1.19333	1.81472	0.720395	0.288832	0.580078	0.317669	-1.05393	-0.939561	0.754046
197.4	1.19333	1.81472	-0.500308	-0.32152	1.19043	0.92802	0.166774	-0.329209	0.143695
197.5	-0.0273724	0.594016	0.110044	0.288832	0.580078	-0.292683	0.166774	-1.54991	-0.466657
197.6	-0.637724	0.594016	1.33075	-0.931871	1.19043	-0.292683	1.38748	-0.939561	0.143695
197.7	-0.0273724	1.20437	0.720395	-0.32152	-0.0302734	0.317669	1.99783	-0.939561	0.143695
197.8	0.582979	0.594016	0.110044	0.288832	-0.0302734	0.317669	0.777125	-2.16026	0.143695
197.9	1.80368	1.81472	0.720395	-0.32152	-0.0302734	-0.292683	1.38748	-1.54991	0.143695
198	0.582979	0.594016	-1.11066	0.288832	-1.25098	1.53837	1.99783	-1.54991	-0.466657
198.1	-0.637724	-0.0163355	-1.11066	-0.32152	-0.0302734	0.92802	1.38748	-2.16026	-0.466657
198.2	1.19333	0.594016	-0.500308	-0.931871	1.19043	0.92802	0.777125	-1.54991	-0.466657
198.3	0.582979	1.20437	0.110044	-0.32152	1.19043	0.317669	0.777125	-0.939561	-0.466657
198.4	0.582979	1.20437	-1.11066	0.288832	0.580078	-0.292683	0.166774	-0.939561	-0.466657
198.5	-0.637724	0.594016	-2.33136	-0.32152	0.580078	0.317669	1.99783	-0.939561	0.143695
198.6	-0.0273724	0.594016	-1.11066	-0.32152	-1.25098	-0.292683	2.60818	-0.329209	-1.07701
198.7	1.19333	-0.626687	-0.500308	-0.931871	-1.25098	0.317669	3.21853	-0.329209	-1.07701
198.8	0.582979	-0.0163355	-0.500308	-0.931871	0.580078	0.92802	1.99783	-0.329209	-1.07701
198.9	-0.0273724	-0.0163355	0.110044	0.288832	-0.0302734	0.92802	1.99783	0.891494	0.143695
199	-0.0273724	-0.0163355	-1.11066	0.288832	-0.640625	0.317669	1.38748	-1.54991	0.143695
199.1	-0.0273724	-0.0163355	-1.11066	-0.931871	-0.0302734	0.317669	1.38748	-0.939561	-1.68736
199.2	0.582979	1.81472	-1.11066	-0.931871	-0.0302734	0.92802	0.166774	0.891494	-2.90806
199.3	-0.0273724	-0.0163355	-1.11066	1.50953	-0.640625	2.14872	0.166774	0.891494	-2.29771
199.4	-1.24808	1.81472	-1.11066	0.288832	1.19043	0.92802	0.166774	-0.939561	0.754046
199.5	-0.0273724	0.594016	-2.33136	0.899183	-0.0302734	0.92802	-0.443578	0.891494	-0.466657
199.6	0.582979	-0.0163355	-1.11066	-0.32152	-0.0302734	0.92802	0.777125	0.281142	-1.07701
199.7	-0.0273724	-0.0163355	-1.11066	-0.32152	0.580078	0.92802	0.166774	-0.329209	-1.07701
[truncated: 10,002 more rows]

## Sheet: Figure1C_WTC11PatchTraces_Graph
Time	Trace #1
ms	pA
0	2.31429	3.82677	4.19469	8.37918	4.29284	4.26442	0.0724053	6.50845	6.25637
0.1	2.31429	2.60606	3.58434	7.76883	4.29284	5.48512	3.12416	6.50845	5.03567
0.2	2.92465	3.82677	2.97399	7.76883	3.68249	5.48512	4.34487	3.45669	5.03567
0.3	4.7557	4.43712	2.97399	8.37918	3.07214	4.87477	3.73451	5.28775	6.25637
0.4	4.7557	3.82677	2.97399	9.59989	3.07214	3.65406	5.56557	1.01529	5.64602
0.5	5.36605	2.60606	2.36364	9.59989	3.68249	3.04371	6.17592	0.404934	5.03567
0.6	4.14535	5.04747	2.36364	9.59989	4.29284	4.26442	4.95522	2.84634	5.03567
0.7	4.14535	3.82677	2.97399	5.93778	4.29284	4.87477	5.56557	4.06704	5.03567
0.8	4.14535	4.43712	4.19469	6.54813	4.90319	4.26442	5.56557	5.28775	5.64602
0.9	4.7557	5.04747	3.58434	6.54813	4.90319	4.87477	5.56557	5.28775	5.64602
1	4.7557	3.82677	3.58434	5.93778	3.68249	4.87477	4.95522	5.8981	4.42532
1.1	4.7557	4.43712	3.58434	9.59989	3.07214	4.26442	5.56557	5.8981	3.81497
1.2	4.7557	4.43712	2.97399	7.76883	3.07214	4.26442	5.56557	4.6774	3.81497
1.3	4.7557	5.04747	2.36364	9.59989	3.68249	5.48512	4.34487	5.8981	4.42532
1.4	4.7557	4.43712	2.97399	8.37918	3.68249	4.87477	4.34487	5.8981	5.03567
1.5	4.14535	3.82677	3.58434	9.59989	4.29284	4.87477	3.73451	4.6774	4.42532
1.6	4.14535	2.60606	3.58434	8.37918	3.07214	4.26442	3.73451	5.28775	5.03567
1.7	4.7557	3.82677	3.58434	10.2102	5.51355	4.87477	3.12416	5.28775	4.42532
1.8	4.7557	4.43712	2.97399	8.98954	3.68249	4.87477	4.95522	5.28775	3.81497
1.9	5.36605	3.82677	1.75329	9.59989	3.68249	4.87477	4.95522	4.6774	3.81497
2	4.14535	3.21641	2.36364	9.59989	2.46179	3.65406	4.95522	4.06704	3.20461
2.1	4.14535	3.82677	4.19469	8.37918	2.46179	3.65406	3.73451	4.6774	2.59426
2.2	2.31429	3.82677	3.58434	6.54813	3.68249	3.65406	4.34487	4.6774	3.81497
2.3	2.31429	3.82677	3.58434	5.32743	3.68249	3.65406	3.73451	4.06704	2.59426
2.4	3.535	4.43712	4.19469	7.15848	3.07214	2.43336	3.73451	3.45669	2.59426
2.5	3.535	3.82677	4.19469	8.37918	3.07214	3.65406	3.12416	2.84634	3.20461
2.6	3.535	3.82677	3.58434	5.93778	1.85144	4.87477	3.73451	3.45669	1.98391
2.7	4.7557	3.82677	4.19469	3.49637	1.85144	3.65406	4.34487	4.06704	3.20461
2.8	3.535	5.65782	3.58434	5.32743	1.85144	4.26442	3.73451	3.45669	4.42532
2.9	2.31429	3.82677	4.19469	7.76883	1.85144	4.87477	3.73451	4.06704	4.42532
3	4.7557	5.04747	3.58434	7.15848	2.46179	5.48512	3.73451	4.06704	3.81497
3.1	2.92465	5.04747	4.19469	6.54813	2.46179	3.65406	4.34487	2.84634	3.81497
3.2	2.92465	4.43712	4.19469	4.10672	2.46179	5.48512	2.51381	2.23599	3.20461
3.3	2.92465	3.82677	4.19469	5.93778	1.85144	4.87477	4.34487	2.23599	3.81497
3.4	2.92465	4.43712	4.19469	7.15848	2.46179	5.48512	3.12416	4.06704	3.81497
3.5	3.535	3.82677	4.80504	6.54813	1.24108	6.70582	3.12416	4.06704	4.42532
3.6	2.92465	3.21641	3.58434	6.54813	3.07214	4.87477	3.73451	4.6774	4.42532
3.7	3.535	4.43712	2.97399	5.93778	3.68249	5.48512	4.95522	3.45669	4.42532
3.8	2.92465	4.43712	2.97399	4.71708	1.85144	7.92653	4.95522	3.45669	3.20461
3.9	2.31429	5.04747	2.97399	4.71708	3.68249	5.48512	4.34487	2.84634	3.20461
4	2.92465	3.21641	3.58434	4.71708	2.46179	6.70582	2.51381	3.45669	4.42532
4.1	2.31429	3.82677	4.19469	4.71708	3.07214	9.14723	3.12416	4.06704	3.81497
4.2	2.31429	1.38536	2.97399	3.49637	3.07214	1.82301	3.12416	4.06704	3.81497
4.3	2.92465	1.99571	2.97399	3.49637	3.07214	2.43336	2.51381	3.45669	3.81497
4.4	3.535	3.21641	2.36364	5.93778	4.29284	6.70582	3.73451	4.06704	3.81497
4.5	2.31429	3.21641	2.97399	7.15848	5.51355	7.92653	2.51381	4.06704	3.20461
4.6	2.92465	3.82677	2.97399	7.76883	3.68249	7.31617	3.73451	2.84634	5.03567
4.7	4.14535	3.21641	2.97399	7.15848	6.1239	6.09547	4.34487	4.06704	5.03567
4.8	5.36605	4.43712	3.58434	4.71708	4.29284	7.92653	4.95522	2.23599	3.81497
4.9	5.9764	3.82677	1.75329	7.76883	3.68249	8.53688	3.12416	4.06704	3.81497
5	4.14535	2.60606	2.97399	12.0413	6.1239	7.92653	4.34487	2.84634	3.20461
5.1	6.58676	3.82677	2.36364	12.0413	6.1239	6.70582	3.73451	2.84634	4.42532
5.2	5.36605	2.60606	2.97399	12.6516	3.68249	5.48512	3.12416	4.06704	3.20461
5.3	3.535	3.82677	2.36364	15.0931	6.1239	4.87477	4.34487	4.06704	4.42532
5.4	7.19711	3.82677	2.36364	12.0413	0.630733	6.09547	4.34487	4.6774	5.03567
5.5	7.19711	3.21641	2.36364	8.98954	0.630733	4.87477	3.73451	4.06704	4.42532
5.6	5.36605	3.21641	2.97399	14.4827	4.90319	4.26442	3.12416	4.06704	4.42532
5.7	5.36605	4.43712	2.36364	15.0931	4.90319	5.48512	3.73451	2.84634	5.03567
5.8	2.31429	5.04747	2.97399	11.4309	4.90319	3.65406	4.34487	3.45669	4.42532
5.9	0.48324	3.21641	2.36364	13.262	4.90319	4.26442	4.95522	5.28775	5.03567
6	4.14535	3.82677	2.97399	8.37918	5.51355	3.65406	5.56557	4.06704	3.20461
6.1	4.7557	3.21641	1.75329	7.76883	4.90319	4.87477	3.12416	3.45669	3.20461
6.2	6.58676	2.60606	4.19469	12.0413	4.29284	5.48512	4.34487	4.06704	4.42532
6.3	5.9764	3.21641	3.58434	13.8723	4.90319	4.87477	4.95522	5.28775	3.20461
6.4	6.58676	3.21641	2.36364	13.262	5.51355	5.48512	4.34487	5.28775	5.64602
6.5	5.9764	2.60606	2.97399	13.262	4.29284	4.87477	4.34487	4.06704	4.42532
6.6	5.9764	3.82677	4.19469	12.0413	4.29284	4.26442	5.56557	4.6774	3.20461
6.7	5.36605	5.04747	3.58434	12.6516	5.51355	3.04371	4.95522	4.6774	3.20461
6.8	5.9764	4.43712	3.58434	11.4309	3.68249	4.26442	4.34487	4.6774	3.81497
6.9	5.36605	3.21641	3.58434	10.8206	4.29284	6.09547	3.73451	4.6774	0.763207
7	5.9764	2.60606	6.02575	12.6516	4.90319	7.31617	3.73451	3.45669	2.59426
7.1	5.36605	3.21641	4.19469	15.0931	4.29284	6.70582	3.73451	4.6774	3.20461
7.2	4.7557	3.82677	5.4154	13.262	4.29284	6.70582	4.95522	4.6774	3.20461
7.3	6.58676	3.82677	5.4154	13.262	4.90319	6.70582	1.29311	4.6774	1.98391
7.4	5.9764	3.82677	2.97399	12.0413	3.68249	6.09547	0.682757	4.6774	3.20461
7.5	4.14535	3.82677	5.4154	12.6516	3.68249	7.31617	3.12416	4.06704	5.03567
7.6	4.14535	5.04747	6.02575	14.4827	4.90319	7.31617	3.12416	4.06704	3.20461
7.7	4.7557	3.82677	5.4154	14.4827	4.90319	6.70582	3.12416	3.45669	3.20461
7.8	5.9764	3.21641	4.80504	13.262	4.29284	5.48512	3.12416	1.62564	3.81497
7.9	4.7557	3.21641	2.97399	13.262	5.51355	6.09547	2.51381	1.62564	4.42532
8	4.7557	3.21641	0.532583	12.0413	4.29284	6.70582	2.51381	2.84634	3.20461
8.1	4.7557	3.21641	2.97399	10.8206	3.68249	6.09547	3.12416	4.6774	2.59426
8.2	4.14535	3.82677	4.80504	8.98954	3.07214	6.70582	2.51381	3.45669	3.20461
8.3	4.7557	3.21641	4.19469	10.2102	3.07214	4.87477	2.51381	1.62564	2.59426
8.4	4.14535	5.04747	5.4154	10.8206	3.07214	5.48512	3.73451	2.23599	4.42532
8.5	5.9764	5.04747	5.4154	11.4309	4.29284	6.09547	3.73451	3.45669	3.81497
8.6	5.36605	4.43712	6.02575	10.2102	3.68249	5.48512	4.34487	4.06704	2.59426
8.7	5.36605	3.82677	5.4154	11.4309	3.07214	5.48512	3.73451	4.06704	2.59426
8.8	3.535	3.82677	6.02575	11.4309	3.68249	4.87477	3.12416	3.45669	1.98391
8.9	5.36605	3.21641	4.80504	12.0413	4.29284	3.65406	3.73451	3.45669	1.98391
9	4.7557	3.82677	4.80504	9.59989	3.07214	2.43336	4.95522	4.06704	3.81497
9.1	4.14535	3.82677	5.4154	10.8206	2.46179	3.65406	2.51381	3.45669	3.81497
9.2	4.14535	5.04747	5.4154	10.2102	3.07214	4.87477	1.90346	3.45669	4.42532
9.3	4.7557	2.60606	4.19469	11.4309	3.68249	5.48512	3.12416	4.06704	4.42532
9.4	4.7557	3.82677	4.80504	12.6516	4.90319	6.09547	3.12416	3.45669	4.42532
9.5	2.92465	3.21641	4.80504	10.8206	3.07214	6.70582	6.17592	2.84634	4.42532
9.6	3.535	3.21641	5.4154	11.4309	4.29284	5.48512	4.34487	1.62564	4.42532
9.7	5.36605	3.21641	5.4154	11.4309	3.68249	5.48512	4.34487	2.84634	3.81497
9.8	4.7557	3.21641	3.58434	10.2102	4.29284	6.09547	3.12416	3.45669	3.81497
9.9	4.14535	2.60606	3.58434	11.4309	3.07214	4.87477	2.51381	2.84634	4.42532
10	5.36605	2.60606	3.58434	13.8723	4.29284	4.87477	3.12416	3.45669	3.20461
10.1	3.535	1.99571	4.80504	13.8723	3.07214	4.87477	3.12416	4.06704	3.81497
10.2	4.7557	2.60606	4.19469	13.262	3.68249	5.48512	2.51381	4.06704	3.81497
10.3	4.7557	3.82677	4.19469	11.4309	3.07214	4.26442	2.51381	3.45669	3.81497
10.4	4.7557	3.82677	4.19469	12.0413	3.68249	4.26442	3.73451	3.45669	2.59426
10.5	5.36605	2.60606	2.97399	11.4309	3.07214	4.26442	3.73451	3.45669	3.20461
10.6	4.14535	2.60606	2.36364	12.0413	4.29284	4.87477	4.95522	2.23599	4.42532
10.7	4.7557	1.38536	4.19469	13.8723	4.29284	4.87477	4.95522	2.23599	3.81497
10.8	5.9764	3.82677	3.58434	13.8723	3.07214	5.48512	3.73451	4.6774	3.20461
10.9	5.9764	3.21641	2.97399	13.262	3.07214	4.87477	3.73451	4.06704	4.42532
11	5.36605	1.99571	2.97399	11.4309	3.07214	6.09547	2.51381	4.06704	5.03567
11.1	4.14535	1.99571	3.58434	12.6516	3.07214	6.70582	3.73451	4.06704	1.98391
11.2	3.535	1.38536	3.58434	13.262	4.29284	4.87477	3.12416	3.45669	3.20461
11.3	4.14535	1.99571	3.58434	12.6516	3.68249	5.48512	3.12416	2.23599	4.42532
11.4	4.7557	1.38536	4.80504	12.6516	3.07214	6.09547	3.73451	3.45669	5.03567
11.5	5.36605	1.99571	2.97399	11.4309	3.07214	4.26442	4.34487	4.06704	3.20461
11.6	5.9764	2.60606	2.36364	12.0413	3.68249	3.65406	4.34487	4.06704	2.59426
11.7	4.7557	1.99571	4.19469	12.0413	4.29284	4.26442	3.12416	3.45669	1.98391
11.8	4.7557	2.60606	3.58434	10.8206	2.46179	4.26442	4.34487	2.84634	3.81497
11.9	4.7557	3.21641	3.58434	10.8206	3.07214	5.48512	3.12416	4.06704	3.20461
12	4.14535	3.82677	2.97399	12.0413	3.68249	4.87477	4.34487	4.6774	3.20461
12.1	4.7557	2.60606	1.75329	13.8723	3.07214	4.87477	4.95522	4.06704	3.20461
12.2	4.7557	3.21641	2.36364	15.0931	3.07214	3.04371	4.34487	3.45669	3.20461
12.3	2.92465	3.21641	2.97399	13.8723	3.68249	5.48512	3.12416	4.6774	3.20461
12.4	2.92465	3.21641	2.36364	12.0413	3.68249	4.26442	1.90346	4.06704	3.81497
12.5	3.535	5.04747	3.58434	12.0413	3.68249	4.87477	3.73451	2.84634	3.81497
12.6	4.7557	6.26817	3.58434	12.0413	3.68249	4.87477	4.34487	4.06704	2.59426
12.7	5.36605	5.04747	3.58434	11.4309	3.68249	4.26442	4.34487	4.6774	3.20461
12.8	4.14535	5.65782	4.19469	10.8206	0.630733	4.87477	3.12416	2.84634	4.42532
12.9	4.7557	3.82677	2.97399	10.8206	2.46179	5.48512	3.73451	3.45669	3.81497
13	5.36605	3.21641	2.97399	10.2102	1.85144	4.87477	2.51381	3.45669	3.81497
13.1	4.14535	6.26817	4.19469	8.98954	2.46179	7.31617	3.73451	4.06704	2.59426
13.2	1.70394	5.65782	5.4154	10.2102	3.68249	6.70582	2.51381	4.06704	3.81497
13.3	2.31429	4.43712	4.19469	10.2102	3.68249	5.48512	2.51381	2.84634	3.20461
13.4	4.14535	6.26817	2.97399	7.15848	3.07214	3.65406	3.73451	2.84634	3.20461
13.5	4.14535	0.164656	2.97399	9.59989	3.07214	3.65406	3.73451	2.84634	3.20461
13.6	4.14535	0.164656	3.58434	9.59989	3.68249	4.26442	3.12416	2.23599	1.98391
13.7	4.14535	3.21641	3.58434	8.98954	4.29284	4.87477	1.90346	2.23599	2.59426
13.8	4.14535	4.43712	2.97399	7.76883	3.68249	6.09547	2.51381	2.84634	1.98391
13.9	4.14535	5.04747	2.97399	7.76883	2.46179	5.48512	2.51381	1.62564	1.37356
14	2.92465	5.65782	3.58434	10.8206	3.07214	5.48512	2.51381	2.23599	1.98391
14.1	4.7557	5.65782	3.58434	10.8206	3.07214	4.26442	3.12416	2.23599	1.98391
14.2	4.7557	5.65782	4.80504	8.98954	3.07214	4.87477	3.12416	2.84634	2.59426
14.3	4.7557	4.43712	5.4154	8.37918	3.07214	5.48512	1.90346	2.84634	2.59426
14.4	4.14535	5.04747	3.58434	7.76883	4.29284	5.48512	2.51381	2.23599	3.81497
14.5	4.7557	5.04747	4.19469	6.54813	3.07214	4.26442	2.51381	2.23599	3.81497
14.6	4.14535	3.21641	3.58434	6.54813	2.46179	4.87477	1.90346	2.23599	3.81497
14.7	4.14535	3.21641	3.58434	5.32743	1.85144	5.48512	1.90346	2.23599	2.59426
14.8	5.9764	5.65782	4.19469	6.54813	2.46179	5.48512	2.51381	2.84634	1.98391
14.9	4.7557	5.04747	4.19469	5.32743	3.68249	3.65406	3.12416	1.01529	1.37356
15	4.14535	5.04747	3.58434	7.76883	3.07214	4.26442	3.12416	1.01529	2.59426
15.1	3.535	3.21641	3.58434	8.98954	3.07214	4.87477	2.51381	0.404934	3.81497
15.2	4.7557	3.21641	2.97399	8.98954	4.90319	5.48512	2.51381	1.01529	7.47707
15.3	4.7557	4.43712	0.532583	7.15848	4.29284	4.87477	2.51381	1.01529	5.64602
15.4	4.14535	3.82677	1.75329	7.15848	3.68249	5.48512	3.73451	1.62564	3.20461
15.5	4.7557	3.82677	2.97399	9.59989	3.68249	4.26442	3.73451	3.45669	6.25637
15.6	4.7557	4.43712	3.58434	10.2102	3.07214	4.87477	4.34487	2.84634	3.81497
15.7	5.36605	5.04747	4.19469	12.0413	2.46179	4.87477	7.39662	2.23599	5.03567
15.8	4.7557	3.82677	3.58434	10.2102	2.46179	4.26442	3.73451	2.23599	6.25637
15.9	5.36605	3.82677	3.58434	8.37918	2.46179	4.87477	4.95522	2.23599	5.64602
16	5.36605	2.60606	2.97399	7.76883	2.46179	4.26442	6.17592	2.84634	4.42532
16.1	4.14535	3.82677	2.97399	8.37918	3.07214	3.65406	4.34487	5.28775	5.64602
16.2	4.7557	3.21641	3.58434	8.98954	4.90319	4.26442	6.17592	5.28775	-0.457496
16.3	5.36605	3.82677	2.36364	8.37918	3.68249	3.65406	6.17592	3.45669	1.37356
16.4	4.7557	4.43712	2.36364	6.54813	2.46179	5.48512	4.95522	5.28775	6.86672
16.5	4.7557	3.82677	2.97399	6.54813	3.07214	5.48512	4.34487	3.45669	7.47707
16.6	4.14535	3.82677	4.19469	4.71708	3.68249	4.26442	3.12416	3.45669	5.64602
16.7	4.14535	3.21641	3.58434	3.49637	3.68249	4.87477	0.0724053	5.8981	5.64602
16.8	4.7557	2.60606	2.97399	4.10672	3.68249	6.09547	3.73451	5.28775	5.03567
16.9	5.36605	3.21641	3.58434	4.10672	2.46179	4.87477	4.34487	3.45669	5.64602
17	5.36605	3.21641	3.58434	5.93778	2.46179	4.26442	3.12416	5.28775	5.03567
17.1	5.36605	3.82677	2.36364	6.54813	3.68249	4.87477	5.56557	0.404934	5.03567
17.2	4.7557	3.82677	3.58434	5.93778	4.29284	4.87477	6.78627	0.404934	5.03567
17.3	4.14535	5.04747	2.97399	6.54813	3.68249	3.65406	5.56557	4.06704	3.81497
17.4	4.7557	4.43712	3.58434	7.76883	3.07214	4.87477	4.95522	5.28775	4.42532
17.5	4.7557	2.60606	4.19469	6.54813	4.29284	5.48512	4.34487	5.8981	4.42532
17.6	5.9764	3.21641	4.80504	7.15848	4.90319	6.09547	4.95522	5.28775	5.03567
17.7	4.14535	3.82677	4.80504	7.76883	3.68249	6.70582	4.95522	5.28775	5.64602
17.8	5.36605	3.21641	4.19469	8.98954	3.68249	6.09547	4.34487	5.8981	5.03567
17.9	5.36605	2.60606	4.19469	10.8206	3.07214	4.87477	3.73451	4.06704	3.81497
18	5.36605	3.21641	2.97399	12.0413	3.68249	5.48512	4.34487	4.6774	3.81497
18.1	5.9764	3.82677	3.58434	10.2102	4.29284	4.26442	4.95522	4.6774	3.81497
18.2	3.535	5.04747	3.58434	8.98954	3.68249	3.04371	4.34487	3.45669	5.03567
18.3	4.7557	5.04747	4.80504	7.15848	3.68249	2.43336	3.73451	4.6774	5.03567
18.4	4.7557	3.21641	2.97399	5.93778	4.29284	3.04371	3.12416	5.28775	5.03567
18.5	4.14535	3.82677	3.58434	7.76883	3.07214	3.04371	4.95522	5.28775	4.42532
18.6	2.92465	5.04747	3.58434	12.0413	3.07214	2.43336	4.95522	5.28775	3.81497
18.7	4.7557	4.43712	4.19469	13.8723	1.85144	3.65406	6.17592	4.06704	3.81497
18.8	107.295	106.976	107.344	107.866	112.325	103.752	102.611	109.048	101.471
18.9	70.0633	73.4068	74.9955	64.5315	93.4042	72.0134	71.4835	87.6852	72.1743
19	-72.7589	-69.4154	-65.9957	-73.4079	-51.2491	-65.926	-65.2352	-52.6957	-63.9341
19.1	-88.6281	-87.726	-85.527	-86.8357	-76.2736	-84.2366	-82.9354	-76.4994	-82.855
19.2	-64.214	-62.7016	-63.5543	-62.4216	-57.3527	-62.2639	-60.9627	-57.5785	-60.2719
19.3	-46.5138	-45.6117	-47.0748	-48.3835	-43.9249	-45.7844	-45.0936	-42.3197	-45.0132
19.4	-37.9689	-37.6771	-37.3092	-39.8386	-36.6007	-36.0188	-36.5487	-35.6058	-35.8579
19.5	-33.0861	-32.7943	-31.816	-34.9558	-31.7179	-29.3049	-30.4452	-28.8919	-31.5854
19.6	-28.2033	-27.9115	-26.3229	-30.073	-26.2247	-24.4221	-26.1727	-24.6195	-26.7026
19.7	-23.9308	-23.6391	-22.6608	-26.4109	-23.173	-21.9807	-23.7313	-20.9574	-23.0405
19.8	-22.0998	-20.5873	-19.609	-25.8005	-21.3419	-20.76	-20.6795	-17.9056	-19.3784
19.9	-19.6584	-17.5355	-18.3883	-25.1902	-17.6798	-15.2668	-17.6278	-16.6849	-17.5473
20	-17.217	-15.7045	-15.9469	-23.9694	-15.8488	-12.8254	-17.0174	-13.6332	-16.3266
20.1	-15.9963	-14.4838	-14.7262	-21.528	-14.6281	-14.0461	-15.1864	-12.4124	-15.1059
20.2	-14.7755	-13.2631	-14.1159	-16.6452	-13.4074	-14.0461	-12.745	-13.6332	-12.6645
20.3	-13.5548	-11.432	-14.1159	-13.5935	-12.797	-17.0979	-11.5243	-11.1917	-11.4438
20.4	-12.9445	-12.0424	-12.2848	-14.8142	-11.5763	-15.2668	-11.5243	-9.97104	-10.8335
20.5	-10.5031	-10.8217	-9.84339	-15.4245	-11.5763	-14.0461	-9.69322	-9.97104	-9.61277
20.6	-9.89274	-9.60097	-9.23304	-17.2556	-10.3556	-14.0461	-9.08287	-9.36069	-9.61277
20.7	-9.89274	-8.38027	-9.84339	-18.4763	-9.74524	-11.6047	-7.86216	-6.91928	-9.00242
20.8	-9.89274	-7.76991	-8.62269	-17.8659	-8.52454	-6.72191	-6.64146	-6.91928	-6.56101
20.9	-8.06168	-9.60097	-8.62269	-17.2556	-8.52454	-11.6047	-7.25181	-6.30893	-7.17136
21	-8.06168	-8.38027	-8.62269	-14.2038	-7.30384	-10.9944	-6.64146	-6.30893	-7.17136
21.1	-7.45133	-7.15956	-7.40199	-10.5417	-4.86243	-9.77367	-7.25181	-5.08823	-6.56101
21.2	-6.84098	-6.54921	-6.18128	-10.5417	-4.86243	-9.16332	-6.03111	-3.86753	-5.95066
21.3	-6.23063	-5.32851	-6.18128	-13.5935	-4.25208	-8.55297	-6.03111	-3.86753	-4.72996
21.4	-6.23063	-6.54921	-6.18128	-14.8142	-4.25208	-8.55297	-5.42076	-5.08823	-5.95066
21.5	-2.56852	-6.54921	-5.57093	-13.5935	-4.25208	-9.77367	-4.20006	-3.86753	-4.72996
21.6	-3.17887	-5.32851	-6.18128	-12.3728	-3.03138	-10.384	-3.5897	-3.86753	-2.8989
21.7	-3.78922	-6.54921	-7.40199	-9.32101	-1.81067	-8.55297	-4.20006	-4.47788	-4.72996
21.8	-1.34781	-4.71816	-6.79164	-10.5417	-4.25208	-4.28051	-3.5897	-3.86753	-4.11961
21.9	-3.78922	-4.71816	-6.18128	-9.32101	-1.81067	-3.0598	-2.369	-2.64682	-3.50925
22	-1.95817	-4.10781	-6.79164	-9.93136	-1.20032	-2.44945	-3.5897	-2.64682	-4.11961
22.1	-0.737463	-3.49745	-6.18128	-14.2038	-8.52454	-1.22875	-2.369	-2.03647	-4.11961
22.2	-3.78922	-3.49745	-4.35023	-12.9831	-5.47278	-3.0598	-3.5897	-3.86753	-3.50925
22.3	-2.56852	-3.49745	-4.96058	-14.8142	-2.42103	-4.89086	-2.97935	-3.86753	-2.8989
22.4	-0.127111	-2.27675	-4.35023	-16.6452	-2.42103	-4.28051	-1.75865	-1.42612	-2.28855
22.5	-6.84098	-2.8871	-4.96058	-15.4245	-1.81067	-1.8391	-1.1483	-2.03647	-2.28855
22.6	-6.23063	-2.8871	-4.96058	-13.5935	-1.20032	-1.22875	-2.369	-3.25717	-2.28855
22.7	-1.95817	-3.49745	-4.96058	-19.697	-1.20032	-2.44945	-2.369	-2.03647	-2.8989
22.8	-0.737463	-4.10781	-4.96058	-17.2556	-1.20032	-3.0598	-1.1483	-1.42612	-2.28855
22.9	-0.737463	-3.49745	-3.73988	-13.5935	0.630733	-1.8391	-1.75865	-1.42612	-1.6782
23	-0.737463	-1.6664	-4.35023	-11.1521	0.630733	-3.0598	-1.75865	-2.03647	-1.6782
23.1	-0.127111	-2.27675	-4.35023	-9.32101	0.020381	-4.28051	-1.1483	-0.815769	-1.6782
23.2	-0.737463	-2.27675	-3.73988	-6.26925	0.020381	-4.28051	-1.1483	-1.42612	-1.6782
23.3	-0.127111	-2.8871	-3.12953	-6.8796	0.020381	-3.67015	-1.1483	-1.42612	-1.6782
23.4	0.48324	-2.8871	-2.51918	-7.48996	-0.589971	-2.44945	-2.369	-0.205417	-1.06785
23.5	-1.34781	-2.27675	-2.51918	-8.71066	-0.589971	-3.67015	-1.75865	-2.03647	-1.6782
23.6	-0.737463	-1.6664	-0.68812	-7.48996	-0.589971	-5.50121	-1.1483	-2.03647	-4.11961
23.7	-0.737463	-2.8871	0.532583	-7.48996	-1.20032	-3.67015	-1.1483	-0.815769	-3.50925
23.8	-1.34781	-2.8871	-2.51918	-8.10031	-0.589971	-4.28051	-1.75865	-1.42612	-2.8989
23.9	-0.737463	-1.6664	-0.0777688	-7.48996	-0.589971	-6.72191	-1.75865	-1.42612	-2.28855
24	-0.737463	-0.445696	-1.29847	-8.71066	0.630733	-4.89086	-3.5897	-1.42612	-2.8989
24.1	0.48324	-1.05605	-1.90882	-8.71066	1.24108	-3.67015	-3.5897	-0.815769	-2.28855
24.2	-0.737463	-1.6664	0.532583	-8.10031	-0.589971	-5.50121	-2.369	-1.42612	-1.6782
24.3	-0.737463	-1.6664	-0.68812	-8.10031	-1.81067	-5.50121	-1.1483	-0.815769	-1.06785
24.4	-0.737463	-1.05605	-1.29847	-6.8796	0.020381	-5.50121	-0.537946	-0.815769	-1.6782
24.5	-0.127111	-1.6664	1.14293	-2.60714	-0.589971	-5.50121	-0.537946	-2.64682	-1.6782
24.6	-0.737463	-0.445696	-2.51918	1.05497	-1.20032	-4.28051	-1.75865	-2.03647	-1.6782
24.7	-0.737463	-1.05605	-4.35023	-0.165737	-0.589971	-3.67015	-1.75865	-2.03647	-1.6782
24.8	-0.737463	-1.6664	-0.0777688	-2.60714	-0.589971	-4.28051	-1.75865	-1.42612	-1.06785
24.9	0.48324	-1.6664	-0.0777688	-1.99679	-1.20032	-4.28051	-0.537946	-2.03647	0.152856
25	-0.127111	-1.05605	0.532583	-2.60714	0.630733	-4.28051	-1.1483	-0.815769	-0.457496
25.1	-1.34781	-0.445696	1.14293	-3.82785	0.630733	-3.0598	-1.75865	-0.205417	-1.06785
25.2	-1.34781	-0.445696	-0.0777688	-0.165737	0.020381	-2.44945	-0.537946	-1.42612	0.763207
25.3	-0.127111	-1.6664	-0.68812	1.05497	-0.589971	-4.28051	0.682757	-2.03647	-0.457496
25.4	-0.737463	-2.27675	-0.0777688	2.27567	0.020381	-4.28051	0.0724053	-0.815769	-1.06785
25.5	-0.127111	-1.6664	0.532583	2.27567	-0.589971	-1.8391	-1.1483	-1.42612	-1.06785
25.6	0.48324	-2.27675	-0.0777688	2.27567	-0.589971	-0.618397	-0.537946	-2.03647	-1.06785
25.7	0.48324	-0.445696	0.532583	1.05497	0.020381	-0.618397	0.0724053	-0.205417	0.763207
25.8	0.48324	-1.6664	0.532583	1.05497	-0.589971	-4.89086	-0.537946	-0.815769	0.152856
25.9	-0.127111	-1.6664	0.532583	-0.165737	0.020381	-5.50121	-1.75865	-0.815769	0.152856
26	-0.127111	-1.05605	0.532583	-1.99679	1.24108	-1.8391	-1.75865	1.01529	-0.457496
26.1	-1.34781	-1.05605	0.532583	-1.99679	0.020381	0.602306	-1.1483	1.01529	-0.457496
26.2	0.48324	0.164656	0.532583	1.05497	0.020381	1.21266	-0.537946	-1.42612	0.152856
26.3	-0.737463	-1.05605	-0.68812	-0.776089	0.630733	1.21266	-0.537946	-2.03647	0.152856
26.4	1.09359	-1.6664	0.532583	-3.82785	-0.589971	-0.0080452	-1.1483	-0.815769	-0.457496
26.5	1.09359	-2.8871	-0.68812	-2.60714	-1.20032	-1.8391	0.0724053	-0.205417	-1.06785
26.6	-0.127111	-2.27675	-1.29847	-2.60714	0.020381	-1.8391	0.0724053	-0.815769	0.763207
26.7	-0.127111	-2.27675	-1.29847	-5.6589	0.630733	-1.8391	-1.1483	-0.815769	-0.457496
26.8	0.48324	-2.8871	0.532583	-6.26925	-0.589971	-1.22875	-1.1483	-1.42612	0.152856
26.9	1.09359	-2.27675	1.75329	-5.04855	0.630733	-1.22875	-0.537946	0.404934	-0.457496
27	1.09359	-1.05605	-0.0777688	-4.4382	0.630733	-4.28051	0.0724053	-0.205417	-1.06785
27.1	-0.127111	-2.27675	-0.0777688	-5.04855	-0.589971	-3.0598	0.0724053	-0.205417	-1.06785
27.2	1.09359	-2.27675	0.532583	-4.4382	0.630733	-2.44945	0.0724053	-0.205417	0.152856
27.3	0.48324	-2.27675	0.532583	-5.04855	0.630733	-4.28051	0.682757	0.404934	-1.06785
27.4	0.48324	-3.49745	1.14293	-5.04855	0.630733	-4.89086	-0.537946	-0.815769	0.763207
27.5	1.09359	-1.6664	-0.68812	-6.26925	0.020381	-5.50121	-0.537946	0.404934	0.152856
27.6	-0.127111	-2.27675	-0.68812	-6.26925	-0.589971	-7.33226	0.682757	0.404934	-0.457496
27.7	-0.127111	-2.27675	-1.29847	-1.38644	0.020381	-7.94262	0.0724053	-0.205417	-0.457496
27.8	0.48324	-2.27675	-1.29847	-2.60714	0.020381	-4.89086	0.0724053	-0.205417	-1.06785
27.9	0.48324	-3.49745	-0.0777688	-2.60714	0.630733	-3.67015	0.682757	-0.205417	0.763207
28	1.09359	-3.49745	-0.0777688	-1.99679	0.020381	-4.89086	0.0724053	-0.205417	0.763207
28.1	0.48324	-3.49745	1.14293	0.444614	0.630733	-4.89086	0.0724053	-0.205417	-0.457496
28.2	0.48324	-3.49745	-0.0777688	-2.60714	0.630733	-4.89086	0.0724053	-0.205417	0.152856
28.3	1.09359	-2.8871	-0.68812	-3.82785	-0.589971	-4.28051	1.29311	-0.205417	-0.457496
28.4	1.70394	-1.6664	-0.68812	-5.04855	0.020381	-0.618397	0.0724053	-0.815769	0.152856
28.5	-0.127111	-0.445696	-0.0777688	-6.26925	0.020381	-1.22875	-0.537946	0.404934	-0.457496
28.6	-0.127111	-1.05605	0.532583	-6.26925	0.020381	-4.89086	-0.537946	1.01529	0.763207
28.7	0.48324	-1.6664	0.532583	-7.48996	-0.589971	-5.50121	0.682757	0.404934	-0.457496
28.8	-0.737463	-2.8871	0.532583	-6.26925	-0.589971	-4.28051	1.29311	0.404934	0.152856
28.9	-0.737463	-2.8871	-0.0777688	-6.8796	0.630733	-4.28051	0.682757	-0.205417	0.152856
29	-0.127111	-1.6664	0.532583	-6.8796	0.630733	-4.89086	-1.1483	-0.205417	1.37356
29.1	1.09359	-0.445696	0.532583	-8.10031	-1.20032	-6.72191	-0.537946	-0.205417	1.37356
29.2	-0.127111	2.60606	-0.68812	-10.5417	0.020381	-6.11156	0.0724053	-0.205417	0.152856
29.3	0.48324	0.775007	0.532583	-9.32101	0.020381	-3.67015	0.682757	1.01529	0.152856
29.4	-0.127111	1.38536	-0.68812	-6.26925	-1.20032	-0.0080452	-1.1483	1.01529	-1.06785
29.5	1.09359	-1.6664	-1.29847	-4.4382	-3.03138	-0.0080452	-1.1483	2.23599	-0.457496
29.6	0.48324	-2.27675	0.532583	-2.60714	-1.81067	-0.0080452	0.682757	1.01529	0.152856
29.7	-0.127111	0.775007	-0.0777688	-1.38644	-1.81067	-0.618397	0.682757	0.404934	-1.06785
29.8	-0.127111	1.38536	-1.29847	1.05497	0.020381	-3.0598	-0.537946	-0.205417	-2.28855
29.9	-1.34781	-1.05605	-0.68812	-1.99679	-0.589971	-2.44945	0.0724053	-0.815769	-1.6782
30	-1.95817	1.99571	-0.68812	-5.6589	-0.589971	-4.89086	-1.1483	1.01529	-2.28855
30.1	-0.737463	0.775007	-0.0777688	-8.10031	-0.589971	-4.28051	-0.537946	0.404934	-1.6782
30.2	-1.95817	-5.32851	0.532583	-9.32101	-0.589971	-3.0598	-1.1483	-0.205417	-1.06785
30.3	-0.737463	-2.27675	1.14293	-12.9831	-1.20032	-3.0598	-1.75865	-0.205417	-1.6782
30.4	-1.34781	0.775007	-0.0777688	-12.3728	-0.589971	-3.67015	-1.1483	-0.205417	-2.28855
30.5	-0.127111	0.775007	0.532583	-12.3728	-1.81067	-2.44945	-1.1483	-0.815769	-1.6782
30.6	-1.34781	0.164656	-0.68812	-12.3728	-1.81067	-4.28051	-1.1483	-0.205417	-1.6782
30.7	-0.737463	0.775007	-0.0777688	-13.5935	-0.589971	-4.28051	-1.1483	0.404934	-2.28855
30.8	-0.127111	0.775007	1.75329	-16.0349	0.630733	-4.89086	-1.1483	0.404934	-1.6782
30.9	-1.95817	1.99571	0.532583	-16.0349	1.85144	-3.67015	-1.1483	-0.815769	-2.28855
31	-1.34781	1.38536	0.532583	-14.2038	1.85144	-4.28051	-0.537946	-0.815769	-2.28855
31.1	-0.737463	0.164656	0.532583	-14.2038	0.630733	-4.89086	0.0724053	-1.42612	-1.6782
31.2	0.48324	0.775007	-0.0777688	-11.7624	-0.589971	-2.44945	-1.1483	-0.815769	-1.6782
31.3	-1.34781	-0.445696	-0.68812	-11.1521	-1.20032	-1.22875	-1.75865	-1.42612	-1.6782
31.4	-0.737463	0.164656	-0.68812	-11.7624	-1.20032	-3.0598	-1.75865	-1.42612	-0.457496
31.5	0.48324	-1.05605	-1.29847	-9.93136	-0.589971	-3.67015	-1.1483	-1.42612	-1.6782
31.6	-0.737463	-0.445696	-0.0777688	-9.93136	-0.589971	-3.0598	-1.1483	-0.815769	-1.6782
31.7	0.48324	0.775007	-0.0777688	-10.5417	0.630733	-3.67015	-0.537946	-1.42612	-0.457496
31.8	-0.127111	0.164656	0.532583	-8.10031	0.020381	-1.8391	-0.537946	-2.03647	0.152856
31.9	-0.737463	0.164656	-0.0777688	-9.93136	0.630733	-4.89086	-1.1483	-0.815769	1.98391
32	-0.127111	0.775007	-2.51918	-8.71066	0.020381	-5.50121	0.0724053	-0.815769	0.152856
32.1	-0.127111	0.164656	-2.51918	-8.71066	-1.81067	-3.0598	0.0724053	-0.205417	0.152856
32.2	-0.737463	0.164656	-1.29847	-8.10031	-0.589971	-1.8391	-1.1483	-0.815769	1.98391
32.3	-0.127111	0.775007	-1.90882	-5.6589	0.020381	-2.44945	0.682757	-0.815769	-1.6782
32.4	0.48324	0.164656	-1.29847	-5.04855	0.020381	-1.22875	1.29311	-1.42612	0.763207
32.5	-0.127111	-0.445696	-0.0777688	-5.6589	0.020381	-2.44945	0.682757	-1.42612	1.37356
32.6	-0.737463	0.164656	-0.68812	-6.26925	0.020381	-3.67015	2.51381	-0.205417	-0.457496
32.7	-1.34781	-0.445696	-1.90882	-8.10031	0.630733	-3.67015	0.682757	-1.42612	0.152856
32.8	-0.127111	-1.05605	-1.29847	-7.48996	-0.589971	-1.8391	-0.537946	2.23599	0.763207
32.9	-0.127111	-1.05605	-0.68812	-9.93136	-1.20032	-0.0080452	1.29311	1.62564	-3.50925
33	-0.127111	0.164656	-0.68812	-13.5935	-0.589971	-0.618397	1.90346	-0.205417	-2.28855
33.1	-0.127111	0.775007	-0.68812	-14.2038	-0.589971	-1.22875	0.0724053	2.23599	-0.457496
33.2	-1.34781	-0.445696	-1.29847	-9.32101	0.020381	-2.44945	0.682757	-0.205417	0.763207
33.3	-0.737463	-1.05605	-1.29847	-9.32101	0.630733	-0.0080452	-3.5897	-0.815769	1.37356
33.4	-0.737463	0.775007	-2.51918	-7.48996	1.24108	1.82301	-1.75865	2.84634	0.152856
33.5	0.48324	-0.445696	-1.29847	-11.1521	0.630733	1.82301	0.682757	1.01529	1.98391
33.6	0.48324	0.164656	-0.68812	-10.5417	0.020381	0.602306	1.90346	0.404934	1.37356
33.7	-0.127111	-1.6664	-0.0777688	-10.5417	-1.20032	1.82301	1.90346	1.62564	1.98391
33.8	-0.127111	-1.05605	-0.0777688	-12.9831	-0.589971	1.21266	1.29311	-4.47788	1.37356
33.9	-0.737463	-1.05605	-0.68812	-14.8142	0.020381	1.21266	0.682757	-2.03647	0.152856
34	-0.737463	1.38536	-0.0777688	-14.2038	0.020381	1.21266	1.90346	0.404934	0.152856
34.1	-0.127111	-0.445696	-0.68812	-16.0349	1.85144	2.43336	1.29311	0.404934	0.152856
34.2	-0.127111	0.775007	-0.0777688	-12.9831	1.85144	-0.0080452	1.29311	0.404934	1.37356
34.3	-0.127111	-0.445696	-0.68812	-10.5417	1.24108	1.82301	1.29311	1.62564	0.152856
34.4	-0.737463	0.164656	-0.68812	-6.8796	0.630733	2.43336	0.0724053	1.01529	0.152856
34.5	-0.127111	-1.05605	-0.68812	-5.6589	-0.589971	2.43336	-0.537946	1.62564	0.763207
34.6	1.09359	-1.05605	-0.68812	-6.26925	-0.589971	1.21266	0.0724053	2.23599	1.37356
34.7	1.09359	-1.05605	-0.0777688	-7.48996	-0.589971	-0.0080452	1.29311	1.01529	1.37356
34.8	1.09359	-0.445696	-0.0777688	-8.71066	0.630733	-0.0080452	1.90346	1.01529	0.763207
34.9	0.48324	-1.05605	-0.68812	-7.48996	-0.589971	2.43336	0.682757	1.62564	0.763207
35	-0.127111	-0.445696	-0.0777688	-6.8796	0.020381	1.82301	0.682757	1.01529	0.763207
35.1	-0.737463	0.164656	-1.29847	-9.32101	1.24108	-0.0080452	1.29311	-0.205417	0.152856
35.2	-0.737463	0.164656	-1.29847	-6.8796	0.020381	-0.618397	0.682757	0.404934	-0.457496
35.3	-1.34781	0.775007	-0.0777688	-5.04855	-1.20032	-0.0080452	0.682757	1.01529	0.152856
35.4	-0.127111	-0.445696	-0.68812	-6.26925	-2.42103	-0.0080452	0.682757	1.01529	-0.457496
35.5	-0.127111	0.164656	-0.68812	-11.1521	-2.42103	-0.618397	0.682757	-0.815769	-0.457496
35.6	-0.737463	0.164656	-0.68812	-11.1521	0.020381	-0.618397	1.29311	-0.205417	0.152856
35.7	0.48324	-0.445696	-0.68812	-8.71066	-1.81067	-0.618397	1.29311	-0.205417	-1.06785
35.8	-0.737463	-0.445696	-0.68812	-8.10031	-1.81067	-0.618397	0.682757	0.404934	-1.06785
35.9	-0.127111	0.164656	-0.68812	-8.71066	-1.20032	0.602306	0.682757	-0.205417	0.152856
36	-0.737463	-0.445696	-0.68812	-8.71066	-2.42103	-1.22875	0.682757	-1.42612	-0.457496
36.1	-0.737463	-0.445696	-0.68812	-5.6589	-3.03138	-0.0080452	0.682757	-0.205417	-1.06785
36.2	-1.95817	0.164656	-1.29847	-3.82785	-1.20032	0.602306	1.29311	1.62564	0.152856
36.3	-1.95817	-1.05605	-0.0777688	-6.8796	-0.589971	0.602306	1.29311	-0.205417	0.152856
36.4	-0.737463	-1.05605	-0.0777688	-9.32101	-1.81067	-0.0080452	0.682757	-0.205417	0.152856
36.5	-1.95817	0.775007	-0.0777688	-9.32101	-1.81067	0.602306	-0.537946	1.01529	-1.06785
36.6	-1.34781	0.775007	-0.0777688	-9.32101	-1.20032	4.26442	0.682757	1.01529	0.152856
36.7	-1.95817	-0.445696	1.14293	-10.5417	-1.81067	3.04371	0.0724053	0.404934	-1.6782
36.8	0.48324	-1.6664	1.75329	-9.32101	-1.20032	1.82301	0.682757	-0.205417	0.152856
36.9	-0.737463	-0.445696	-0.68812	-6.8796	-0.589971	1.82301	0.682757	-0.205417	-1.06785
37	-2.56852	0.164656	-0.68812	-8.71066	-1.20032	1.21266	0.682757	0.404934	-0.457496
37.1	-1.34781	-0.445696	0.532583	-9.93136	-2.42103	5.48512	0.0724053	-0.205417	0.763207
37.2	-2.56852	0.164656	0.532583	-9.32101	-2.42103	4.26442	1.90346	-0.205417	-0.457496
37.3	-0.737463	-0.445696	-1.29847	-9.32101	-0.589971	0.602306	1.29311	1.01529	-0.457496
37.4	-0.737463	-1.05605	-0.68812	-7.48996	-1.20032	1.82301	0.682757	-0.205417	-1.06785
37.5	-1.95817	-1.6664	-0.0777688	-8.71066	-1.81067	1.82301	0.0724053	0.404934	-1.06785
37.6	-1.34781	-4.71816	-1.29847	-6.26925	-1.20032	-2.44945	-0.537946	1.62564	-1.06785
37.7	-0.737463	-2.27675	-1.29847	-1.99679	-1.20032	1.21266	0.0724053	0.404934	-0.457496
37.8	-1.34781	-0.445696	-0.68812	-0.165737	2.46179	4.26442	1.29311	0.404934	-0.457496
37.9	-1.34781	-1.05605	-0.0777688	-1.99679	0.020381	3.65406	-0.537946	0.404934	0.152856
38	0.48324	-0.445696	0.532583	-5.6589	0.020381	3.04371	-1.1483	-0.205417	0.152856
38.1	-1.34781	-1.6664	-1.29847	-8.10031	1.24108	5.48512	1.90346	-0.205417	0.152856
38.2	2.31429	-1.05605	-1.29847	-6.8796	-1.20032	4.87477	1.29311	0.404934	0.152856
38.3	1.70394	-1.05605	-1.90882	-4.4382	1.24108	3.65406	0.682757	0.404934	0.763207
38.4	1.70394	-0.445696	-1.90882	-1.99679	3.07214	3.65406	0.682757	0.404934	1.98391
38.5	2.92465	-1.05605	-0.68812	-4.4382	0.020381	2.43336	1.29311	1.01529	0.763207
38.6	-0.127111	-1.6664	-0.0777688	-2.60714	1.24108	1.82301	0.682757	-0.205417	-0.457496
38.7	2.31429	-1.05605	-1.90882	-0.776089	1.85144	3.04371	0.682757	0.404934	0.152856
38.8	2.92465	0.164656	-2.51918	-5.04855	-4.86243	1.82301	0.682757	1.01529	1.37356
38.9	1.70394	-1.05605	-1.29847	-3.21749	-2.42103	3.04371	0.682757	-0.205417	0.152856
39	0.48324	-0.445696	-3.12953	-5.6589	0.630733	4.26442	1.29311	-0.815769	0.152856
39.1	1.09359	-1.05605	-2.51918	-9.93136	1.85144	4.26442	-1.1483	-0.205417	-0.457496
39.2	-4.39957	-1.05605	-0.68812	-12.3728	2.46179	2.43336	-0.537946	-0.205417	0.152856
39.3	-1.95817	-1.05605	-1.29847	-13.5935	1.24108	1.82301	0.682757	0.404934	0.763207
39.4	2.31429	-0.445696	-1.90882	-15.4245	1.85144	1.21266	1.29311	0.404934	1.37356
39.5	1.70394	-2.27675	-2.51918	-8.71066	1.24108	2.43336	-0.537946	0.404934	-0.457496
39.6	0.48324	-0.445696	-1.90882	-4.4382	1.85144	4.26442	0.682757	1.01529	0.763207
39.7	1.09359	0.775007	-0.68812	-6.26925	0.020381	4.26442	0.682757	1.01529	1.37356
39.8	1.70394	0.775007	-2.51918	-6.8796	0.020381	2.43336	-1.1483	1.01529	0.152856
39.9	2.31429	0.164656	-0.68812	-6.8796	1.24108	0.602306	1.29311	0.404934	0.152856
40	1.09359	-0.445696	-0.68812	-5.04855	1.85144	0.602306	0.682757	1.62564	0.152856
40.1	1.70394	-0.445696	-1.29847	-2.60714	1.85144	-0.618397	0.0724053	1.01529	-1.06785
40.2	1.09359	-1.6664	-0.68812	1.66532	0.020381	1.21266	0.682757	0.404934	-2.28855
40.3	1.70394	-2.27675	2.97399	-1.38644	0.630733	1.21266	0.0724053	1.01529	-4.11961
40.4	1.70394	-1.6664	0.532583	-4.4382	0.020381	1.82301	0.0724053	0.404934	-1.6782
40.5	0.48324	-1.6664	0.532583	-3.82785	0.630733	2.43336	-1.1483	-0.815769	-1.06785
40.6	0.48324	0.164656	2.36364	-0.776089	1.24108	1.82301	-1.1483	-0.205417	0.152856
40.7	0.48324	0.775007	-0.68812	-2.60714	0.630733	0.602306	-3.5897	1.01529	-1.06785
40.8	1.09359	-0.445696	-0.0777688	-2.60714	0.630733	1.82301	-1.75865	0.404934	-1.06785
40.9	-0.127111	-1.05605	2.36364	-2.60714	1.24108	2.43336	-0.537946	0.404934	-1.06785
41	0.48324	-1.05605	1.75329	-5.04855	0.020381	1.21266	-0.537946	-0.205417	-1.06785
41.1	1.09359	0.164656	1.14293	-6.26925	-0.589971	1.21266	-0.537946	-0.205417	-1.06785
41.2	1.70394	-0.445696	2.36364	-5.6589	-1.20032	2.43336	-1.75865	-1.42612	0.152856
41.3	1.09359	0.164656	-3.12953	-6.26925	0.630733	3.04371	-1.1483	-0.205417	-0.457496
41.4	0.48324	1.38536	-2.51918	-5.6589	0.020381	2.43336	-0.537946	-0.205417	-1.06785
41.5	-0.127111	-0.445696	-0.0777688	-6.8796	-1.20032	2.43336	-0.537946	-0.205417	-0.457496
41.6	-0.127111	0.164656	1.75329	-5.04855	-0.589971	2.43336	-1.1483	-0.815769	-1.06785
41.7	1.09359	0.164656	1.75329	-3.21749	-0.589971	1.21266	-0.537946	-0.815769	-0.457496
41.8	1.09359	0.775007	2.36364	-5.04855	0.020381	1.82301	-1.1483	-1.42612	0.152856
41.9	-0.737463	-0.445696	1.14293	-6.8796	-0.589971	3.04371	-0.537946	-1.42612	-1.06785
42	-0.737463	-0.445696	0.532583	-3.21749	0.020381	2.43336	0.0724053	-0.815769	-1.6782
42.1	-0.127111	0.775007	0.532583	1.05497	-0.589971	1.82301	0.0724053	-0.205417	-1.6782
42.2	-0.127111	0.164656	-0.0777688	0.444614	-0.589971	1.21266	-0.537946	-1.42612	-1.06785
42.3	-0.127111	0.164656	-0.0777688	-0.165737	-0.589971	1.21266	1.29311	-1.42612	0.763207
42.4	-1.34781	0.164656	-0.0777688	-1.99679	-2.42103	0.602306	0.0724053	0.404934	0.152856
42.5	-0.127111	-0.445696	0.532583	-0.776089	-1.20032	2.43336	-1.1483	0.404934	-1.06785
42.6	-0.127111	-0.445696	1.14293	0.444614	0.630733	1.82301	-1.1483	-0.205417	-0.457496
42.7	-0.737463	0.164656	1.14293	3.49637	1.24108	1.82301	-1.75865	0.404934	-0.457496
42.8	0.48324	-1.05605	1.14293	5.32743	0.630733	3.04371	-0.537946	1.01529	0.152856
42.9	-0.127111	-0.445696	-0.68812	2.27567	1.24108	3.04371	-0.537946	-0.205417	-0.457496
43	-0.737463	-1.05605	-0.68812	0.444614	-0.589971	1.21266	0.682757	-0.205417	-1.06785
43.1	-0.127111	-1.05605	-0.0777688	-2.60714	-1.20032	1.21266	0.682757	-0.205417	-1.06785
43.2	1.09359	-1.05605	-0.0777688	-3.21749	-0.589971	2.43336	0.682757	1.01529	-1.06785
43.3	-0.127111	-0.445696	1.14293	-0.776089	1.24108	1.82301	0.0724053	1.01529	-0.457496
43.4	-0.737463	-0.445696	1.14293	2.88602	1.24108	0.602306	-0.537946	0.404934	0.152856
43.5	-0.127111	-2.27675	1.75329	3.49637	-0.589971	1.82301	-0.537946	1.01529	0.152856
43.6	-0.127111	-1.6664	0.532583	4.10672	0.020381	3.04371	-1.75865	0.404934	-1.6782
43.7	-0.737463	-2.27675	-0.0777688	4.10672	0.020381	3.04371	0.0724053	-1.42612	-0.457496
43.8	0.48324	-1.6664	-0.0777688	1.66532	-0.589971	3.04371	0.0724053	-0.205417	0.763207
43.9	-0.127111	-1.6664	-0.0777688	2.27567	-1.20032	2.43336	0.0724053	-0.205417	0.152856
44	0.48324	-1.6664	-0.68812	1.66532	-1.81067	1.21266	0.0724053	0.404934	0.152856
44.1	0.48324	-1.05605	-0.68812	-0.776089	-0.589971	1.82301	0.0724053	1.01529	0.763207
44.2	0.48324	-0.445696	-0.0777688	-0.165737	0.630733	3.04371	1.29311	1.01529	0.763207
44.3	0.48324	-2.8871	-1.29847	-1.38644	0.630733	2.43336	0.682757	0.404934	0.152856
44.4	-0.737463	-2.8871	-0.68812	-3.21749	0.020381	2.43336	0.682757	-1.42612	0.152856
44.5	-0.127111	-2.27675	-0.68812	-6.26925	0.630733	1.82301	0.0724053	-0.205417	0.763207
44.6	1.70394	-1.05605	0.532583	-6.26925	-0.589971	2.43336	-1.1483	-1.42612	-0.457496
44.7	-0.737463	-1.6664	0.532583	-5.6589	-1.20032	1.82301	0.682757	-1.42612	0.152856
44.8	1.09359	-1.6664	-0.0777688	-7.48996	0.020381	2.43336	-0.537946	-0.815769	0.152856
44.9	1.09359	-1.6664	-1.29847	-8.71066	0.630733	-0.618397	0.0724053	-0.205417	-0.457496
45	0.48324	-1.6664	-0.0777688	-11.7624	1.24108	-1.8391	-0.537946	-0.815769	-0.457496
45.1	0.48324	-1.6664	-0.0777688	-13.5935	0.020381	-1.8391	1.29311	-0.205417	0.152856
45.2	-0.127111	-1.05605	-0.68812	-10.5417	-0.589971	-0.0080452	1.29311	-0.205417	0.152856
45.3	-0.737463	-1.05605	-0.68812	-11.7624	0.630733	0.602306	0.682757	0.404934	0.763207
45.4	-0.127111	-1.05605	-0.0777688	-12.3728	-0.589971	0.602306	0.682757	0.404934	0.763207
45.5	0.48324	-1.05605	-0.68812	-9.32101	-0.589971	-0.0080452	0.0724053	0.404934	-0.457496
45.6	0.48324	-1.6664	-0.68812	-8.71066	0.020381	-0.618397	-0.537946	-0.815769	0.152856
45.7	0.48324	-0.445696	0.532583	-7.48996	0.630733	-0.618397	0.0724053	-0.815769	-1.6782
45.8	0.48324	-0.445696	-0.68812	-5.04855	-0.589971	-0.618397	0.0724053	-0.815769	-1.06785
45.9	-0.127111	1.99571	-0.0777688	-6.26925	0.020381	1.21266	-0.537946	-0.815769	0.152856
46	0.48324	0.164656	1.14293	-9.32101	0.020381	0.602306	0.682757	0.404934	-1.06785
46.1	0.48324	0.164656	0.532583	-10.5417	-1.20032	0.602306	-1.1483	-1.42612	-0.457496
46.2	0.48324	0.164656	0.532583	-10.5417	-2.42103	0.602306	-1.1483	-0.205417	-1.06785
46.3	0.48324	-1.6664	-0.0777688	-8.10031	-1.81067	-0.0080452	-0.537946	-0.205417	-1.6782
46.4	1.09359	1.38536	-1.29847	-5.6589	-1.20032	0.602306	-1.1483	0.404934	-1.06785
46.5	-0.737463	1.99571	0.532583	-10.5417	-1.81067	1.82301	0.0724053	-0.205417	-1.6782
46.6	-2.56852	0.164656	1.14293	-13.5935	0.020381	2.43336	-0.537946	-0.205417	-1.6782
46.7	-1.95817	0.775007	-0.0777688	-13.5935	0.020381	-0.0080452	-0.537946	-0.815769	-1.06785
46.8	-1.34781	-1.05605	-0.68812	-17.8659	-1.20032	-1.22875	0.682757	-1.42612	-1.6782
46.9	1.09359	-5.32851	-0.68812	-18.4763	-1.20032	-0.0080452	-0.537946	-0.815769	-2.28855
47	0.48324	-0.445696	-1.29847	-17.8659	-1.20032	-0.0080452	-1.1483	0.404934	-1.6782
47.1	-0.127111	1.99571	-0.68812	-17.2556	-0.589971	-0.0080452	-0.537946	0.404934	-2.8989
47.2	-0.127111	0.775007	-0.0777688	-13.5935	-1.20032	0.602306	-0.537946	-0.205417	-2.28855
47.3	-0.127111	1.38536	-0.68812	-9.32101	-1.20032	1.82301	-0.537946	-0.205417	-2.28855
47.4	-0.737463	0.775007	-0.68812	-9.93136	0.630733	3.04371	-1.1483	-0.815769	-2.8989
47.5	-0.127111	0.775007	0.532583	-12.3728	-0.589971	2.43336	-1.75865	-0.815769	-2.28855
47.6	-0.737463	0.164656	-0.0777688	-9.93136	0.020381	1.82301	-1.75865	-1.42612	-1.6782
47.7	-1.34781	1.38536	0.532583	-9.93136	1.85144	2.43336	-1.75865	-0.815769	-1.06785
47.8	-0.127111	1.38536	-0.68812	-12.3728	0.630733	1.21266	-2.369	-0.815769	-1.6782
47.9	-0.127111	1.38536	-0.0777688	-14.2038	-1.20032	1.21266	-1.75865	-2.03647	-2.28855
48	0.48324	1.38536	-0.0777688	-14.2038	-1.81067	-0.0080452	-1.1483	-1.42612	-2.28855
48.1	1.09359	0.164656	-0.0777688	-14.8142	-0.589971	2.43336	-0.537946	-0.815769	-1.06785
48.2	-0.127111	-0.445696	0.532583	-15.4245	0.630733	2.43336	-0.537946	-0.815769	-1.6782
48.3	-1.34781	-1.05605	-0.0777688	-13.5935	-0.589971	3.04371	-1.1483	-1.42612	-2.28855
48.4	-1.34781	-0.445696	-0.0777688	-8.10031	0.020381	2.43336	-0.537946	-2.03647	-2.28855
48.5	-1.95817	-0.445696	-0.0777688	-9.32101	0.020381	3.04371	-1.1483	-1.42612	-0.457496
48.6	-0.127111	0.775007	-0.68812	-9.32101	-0.589971	1.82301	-2.369	-1.42612	2.59426
48.7	0.48324	0.164656	-3.12953	-8.71066	-0.589971	1.82301	-1.1483	-0.205417	-0.457496
48.8	0.48324	0.775007	-2.51918	-5.6589	0.020381	1.21266	-0.537946	-0.205417	0.763207
48.9	1.09359	0.775007	-0.68812	-3.21749	-0.589971	1.82301	-1.1483	-1.42612	-0.457496
49	0.48324	-1.05605	-0.0777688	-3.82785	-1.20032	1.21266	1.29311	-1.42612	-1.06785
49.1	0.48324	-0.445696	-0.0777688	-7.48996	-1.20032	1.21266	0.682757	-2.03647	3.20461
49.2	-0.737463	0.775007	-0.68812	-8.71066	-1.20032	1.82301	0.682757	-0.815769	2.59426
49.3	-1.34781	0.164656	-0.68812	-6.8796	-1.20032	1.82301	1.90346	0.404934	0.152856
49.4	0.48324	-1.6664	-0.0777688	-3.21749	-1.20032	2.43336	-1.1483	-0.205417	0.763207
49.5	1.09359	-1.6664	-0.68812	-2.60714	0.630733	2.43336	0.0724053	2.23599	-0.457496
49.6	0.48324	-0.445696	-0.68812	-1.99679	0.020381	1.82301	0.682757	0.404934	-4.72996
49.7	0.48324	-1.6664	-1.90882	-2.60714	0.020381	2.43336	-0.537946	0.404934	-1.06785
49.8	0.48324	-2.27675	-0.68812	-1.99679	0.630733	1.82301	-0.537946	2.23599	0.152856
49.9	0.48324	-1.05605	-0.68812	-1.99679	0.020381	2.43336	2.51381	-0.205417	0.152856
50	0.48324	-1.05605	-0.68812	-6.8796	-0.589971	1.21266	-4.81041	1.01529	1.98391
50.1	0.48324	-1.05605	-0.0777688	-11.1521	-0.589971	2.43336	-2.369	4.06704	2.59426
50.2	-0.127111	-0.445696	1.14293	-12.3728	0.020381	1.82301	0.0724053	1.62564	0.763207
50.3	0.48324	-0.445696	-0.68812	-11.7624	-1.20032	2.43336	0.682757	1.01529	0.152856
50.4	-0.127111	-1.05605	-2.51918	-7.48996	-0.589971	0.602306	1.29311	1.01529	0.763207
50.5	1.09359	-0.445696	-2.51918	-9.32101	0.630733	-0.618397	0.0724053	-3.25717	0.152856
50.6	1.70394	-1.05605	-1.29847	-11.1521	0.630733	-1.8391	0.0724053	-1.42612	0.152856
50.7	0.48324	-0.445696	-1.29847	-14.2038	-0.589971	-0.0080452	0.0724053	1.62564	0.152856
50.8	0.48324	-1.05605	-0.0777688	-14.8142	-0.589971	1.21266	0.682757	1.62564	0.152856
50.9	0.48324	-1.05605	-0.0777688	-12.9831	-0.589971	0.602306	0.0724053	2.23599	0.763207
51	-0.127111	-1.05605	0.532583	-11.1521	0.630733	-0.0080452	0.682757	1.01529	1.37356
51.1	-0.737463	-1.05605	0.532583	-7.48996	0.020381	0.602306	-0.537946	1.01529	0.152856
51.2	-1.34781	-0.445696	0.532583	-5.6589	-1.20032	1.21266	0.682757	1.62564	-0.457496
51.3	1.09359	-1.05605	-1.29847	-4.4382	-0.589971	1.21266	0.682757	2.23599	-0.457496
51.4	0.48324	-2.27675	-1.90882	-4.4382	-0.589971	-0.0080452	0.682757	1.62564	0.152856
51.5	0.48324	-0.445696	-1.29847	-5.04855	-0.589971	1.21266	0.682757	0.404934	0.152856
51.6	0.48324	-1.05605	-0.0777688	-5.04855	0.020381	-0.618397	0.682757	1.01529	-1.06785
51.7	0.48324	-0.445696	0.532583	-2.60714	0.630733	-1.22875	0.682757	1.62564	-1.6782
51.8	-0.737463	-0.445696	0.532583	-5.04855	0.020381	-0.618397	0.0724053	1.01529	-0.457496
51.9	-0.127111	-0.445696	1.14293	-6.26925	-1.20032	-0.0080452	0.0724053	1.62564	1.37356
52	-1.34781	0.164656	-0.0777688	-6.26925	-0.589971	-0.618397	0.682757	0.404934	0.152856
52.1	-1.95817	-2.27675	-1.90882	-7.48996	0.020381	-1.22875	0.0724053	1.01529	-0.457496
52.2	-0.737463	-2.27675	-0.68812	-12.3728	-1.20032	-1.22875	0.0724053	1.62564	-1.06785
52.3	-1.95817	-1.05605	-0.68812	-10.5417	-0.589971	-1.8391	0.0724053	1.62564	-0.457496
52.4	-2.56852	-1.6664	-0.0777688	-6.8796	-1.20032	-1.8391	-1.1483	-0.205417	-1.06785
52.5	-1.95817	-0.445696	-0.0777688	-3.82785	-0.589971	-1.22875	-0.537946	-0.205417	-0.457496
52.6	-0.737463	0.164656	-0.0777688	-1.99679	-1.20032	-1.22875	0.682757	1.01529	-1.06785
52.7	-1.95817	0.164656	-0.68812	-3.21749	-0.589971	-3.0598	-0.537946	-0.205417	-1.06785
52.8	-1.34781	-0.445696	1.75329	-4.4382	-2.42103	-4.28051	-0.537946	-1.42612	-1.06785
52.9	-0.127111	-1.05605	-0.68812	-5.04855	-1.81067	-4.28051	1.29311	-0.205417	-1.06785
53	-1.34781	-0.445696	-0.0777688	-7.48996	-3.03138	-3.0598	0.682757	0.404934	-1.06785
53.1	-1.34781	-1.05605	0.532583	-7.48996	-2.42103	-0.618397	-0.537946	0.404934	-0.457496
53.2	-0.737463	0.164656	-0.0777688	-5.04855	-1.81067	0.602306	-0.537946	0.404934	1.37356
53.3	-0.737463	1.38536	0.532583	-3.82785	-1.81067	3.04371	-0.537946	-0.815769	-0.457496
53.4	-0.737463	0.164656	-0.0777688	-4.4382	-1.81067	1.21266	-0.537946	-0.205417	-0.457496
53.5	-1.34781	0.775007	0.532583	-7.48996	-1.81067	-0.0080452	-1.1483	0.404934	-0.457496
53.6	-2.56852	0.164656	-0.68812	-8.10031	-1.20032	-4.28051	-0.537946	0.404934	1.37356
53.7	-0.737463	-0.445696	-0.0777688	-8.71066	-0.589971	-6.11156	-0.537946	1.01529	0.152856
53.8	0.48324	-0.445696	-0.68812	-5.04855	0.020381	0.602306	-0.537946	-0.205417	0.152856
53.9	-0.737463	0.775007	0.532583	-4.4382	-1.81067	2.43336	0.0724053	-1.42612	-1.6782
54	-1.34781	0.164656	-0.68812	-7.48996	-1.20032	-2.44945	1.29311	-0.815769	0.152856
54.1	-1.34781	0.164656	0.532583	-8.10031	-1.81067	-0.618397	0.0724053	-0.205417	0.152856
54.2	-1.34781	-1.05605	-0.0777688	-4.4382	-1.20032	-3.67015	-0.537946	-0.205417	-0.457496
54.3	-1.34781	-2.8871	-0.68812	-5.04855	-1.20032	-6.11156	-1.1483	0.404934	-0.457496
54.4	-0.737463	-2.27675	-0.68812	-6.26925	-1.20032	-0.0080452	0.0724053	0.404934	-0.457496
54.5	-1.34781	-1.6664	-1.29847	-4.4382	1.24108	-1.8391	1.29311	0.404934	-0.457496
54.6	-1.34781	-0.445696	-0.0777688	-1.38644	-0.589971	-4.28051	0.682757	0.404934	-0.457496
54.7	0.48324	-1.05605	-0.0777688	-3.21749	0.630733	-0.618397	-0.537946	-0.815769	-1.06785
54.8	-0.127111	-1.05605	-1.29847	-5.04855	0.020381	-0.0080452	0.0724053	-0.205417	-0.457496
54.9	1.70394	-1.05605	-0.68812	-6.26925	-1.20032	-2.44945	0.0724053	1.62564	-0.457496
55	1.09359	-2.27675	-0.0777688	-4.4382	1.85144	-2.44945	0.0724053	0.404934	-0.457496
55.1	2.92465	-1.05605	-0.68812	0.444614	1.85144	1.82301	0.0724053	-0.205417	-0.457496
55.2	0.48324	-1.05605	-1.29847	-0.776089	0.020381	0.602306	0.682757	0.404934	-0.457496
55.3	-0.127111	-0.445696	-1.29847	-1.38644	1.85144	-0.618397	-0.537946	0.404934	-0.457496
55.4	1.70394	-1.05605	-3.12953	-0.165737	0.630733	3.04371	0.682757	0.404934	0.763207
55.5	0.48324	-0.445696	-1.90882	-1.99679	-3.64173	3.65406	1.90346	0.404934	0.763207
55.6	0.48324	-1.05605	-1.29847	1.66532	0.630733	2.43336	0.682757	-1.42612	1.37356
55.7	2.31429	0.164656	-3.73988	4.71708	1.85144	0.602306	-1.75865	0.404934	0.152856
55.8	-0.127111	1.38536	-1.90882	1.05497	1.24108	-0.618397	-0.537946	0.404934	0.152856
55.9	-3.78922	0.775007	-1.29847	-2.60714	1.24108	0.602306	0.0724053	0.404934	0.763207
56	-1.34781	-1.6664	-2.51918	-2.60714	0.630733	-3.67015	1.90346	0.404934	-0.457496
56.1	-0.127111	-1.6664	-2.51918	-2.60714	0.630733	-4.89086	-0.537946	-0.205417	-1.06785
56.2	1.09359	-1.05605	-1.90882	-1.99679	0.630733	-4.28051	-0.537946	0.404934	-1.06785
56.3	2.31429	-1.6664	-1.29847	-7.48996	0.020381	-3.67015	0.0724053	0.404934	0.763207
56.4	2.92465	-1.05605	-1.90882	-8.10031	0.630733	-3.67015	0.682757	-0.205417	1.37356
56.5	2.31429	-0.445696	-2.51918	-7.48996	0.630733	-4.89086	0.0724053	-0.815769	1.98391
56.6	1.70394	0.164656	-1.90882	-6.26925	0.020381	-4.89086	1.29311	-0.815769	0.763207
56.7	2.92465	0.775007	-2.51918	-8.10031	1.24108	-3.67015	0.0724053	0.404934	0.763207
56.8	1.70394	0.164656	-3.12953	-8.71066	1.85144	-3.67015	-0.537946	0.404934	-1.06785
56.9	1.09359	-1.05605	-1.29847	-3.21749	2.46179	-3.0598	0.0724053	-0.205417	-2.28855
57	0.48324	0.164656	1.75329	4.10672	1.85144	-0.618397	0.0724053	-0.205417	-3.50925
57.1	0.48324	-0.445696	1.14293	7.15848	0.020381	-0.0080452	-0.537946	-0.205417	-2.28855
57.2	1.09359	-1.05605	1.14293	6.54813	0.020381	-1.8391	-0.537946	0.404934	-0.457496
57.3	1.09359	0.164656	-0.68812	5.93778	0.020381	-3.67015	0.0724053	-0.205417	-1.06785
57.4	1.09359	0.164656	-1.90882	-0.165737	0.020381	-8.55297	-2.369	-0.815769	-1.06785
57.5	0.48324	0.164656	1.14293	-0.776089	1.24108	-4.89086	-1.1483	0.404934	-1.06785
57.6	0.48324	0.164656	1.75329	-0.165737	1.24108	-3.0598	0.0724053	0.404934	-0.457496
57.7	1.70394	-0.445696	-0.68812	-0.776089	0.630733	-3.67015	0.682757	-0.205417	-0.457496
57.8	2.31429	-1.05605	2.36364	-0.776089	-0.589971	-5.50121	0.0724053	-2.03647	-1.6782
57.9	0.48324	-1.05605	1.75329	1.05497	0.020381	-4.28051	-1.1483	-2.64682	-1.06785
58	1.09359	-0.445696	-4.35023	4.71708	0.630733	-1.22875	0.0724053	-1.42612	-0.457496
58.1	0.48324	-0.445696	-1.90882	4.71708	0.630733	-1.8391	0.0724053	-0.205417	0.152856
58.2	0.48324	-0.445696	-0.68812	1.05497	0.020381	-3.67015	0.0724053	-0.205417	0.763207
58.3	1.09359	-0.445696	0.532583	0.444614	0.020381	-7.33226	-0.537946	-0.815769	-1.06785
58.4	0.48324	0.164656	1.14293	1.05497	0.020381	-9.16332	0.0724053	-0.205417	-1.06785
58.5	1.09359	-0.445696	1.14293	1.05497	-0.589971	-9.16332	-0.537946	-0.205417	0.152856
58.6	0.48324	0.164656	1.14293	1.66532	-0.589971	-9.16332	0.0724053	0.404934	-1.06785
58.7	-0.127111	-0.445696	1.14293	1.66532	0.630733	-6.11156	0.682757	-1.42612	-1.6782
58.8	-0.737463	0.164656	1.14293	-0.165737	0.630733	-0.618397	0.0724053	-1.42612	-2.28855
58.9	-0.127111	-1.6664	1.75329	-1.38644	0.020381	-0.0080452	0.0724053	-1.42612	-1.06785
59	0.48324	0.164656	1.14293	-0.776089	0.630733	-2.44945	0.0724053	-0.205417	-2.28855
59.1	-0.127111	-0.445696	1.14293	-2.60714	0.630733	-2.44945	-1.1483	0.404934	-0.457496
59.2	-0.127111	-0.445696	-0.0777688	-1.38644	-0.589971	-2.44945	-1.1483	-0.205417	0.763207
59.3	1.09359	-0.445696	-0.0777688	-2.60714	-1.20032	-3.67015	-1.75865	-0.205417	0.152856
59.4	0.48324	-0.445696	1.14293	-3.21749	1.24108	-4.89086	0.0724053	-0.205417	-1.06785
59.5	0.48324	-0.445696	-0.0777688	-0.165737	0.020381	-5.50121	0.682757	-0.205417	-1.6782
59.6	-0.127111	-0.445696	1.14293	4.10672	-0.589971	-5.50121	0.0724053	-2.64682	-1.6782
59.7	0.48324	-1.05605	-0.0777688	4.71708	-0.589971	-5.50121	0.682757	-2.03647	-1.06785
59.8	1.09359	-0.445696	-0.68812	4.71708	0.020381	-4.28051	0.0724053	-2.03647	-1.06785
59.9	-0.127111	-1.6664	-0.0777688	1.66532	0.020381	-1.8391	0.682757	-0.815769	-0.457496
60	-0.127111	-1.05605	0.532583	1.05497	-0.589971	-3.67015	-1.1483	-0.205417	-0.457496
60.1	-0.737463	-1.05605	-0.0777688	1.05497	0.630733	-9.77367	-1.1483	-0.205417	-0.457496
60.2	-0.127111	-1.6664	-0.0777688	1.66532	0.020381	-10.384	-1.1483	-0.205417	-0.457496
60.3	1.09359	-1.05605	-0.0777688	1.66532	-0.589971	-9.77367	0.0724053	-1.42612	-0.457496
60.4	1.09359	-1.05605	-1.29847	2.88602	0.630733	-7.94262	0.0724053	-0.205417	-0.457496
60.5	-0.127111	-1.05605	-0.0777688	1.05497	0.020381	-5.50121	1.29311	-1.42612	0.763207
60.6	0.48324	-1.05605	-0.0777688	1.66532	-0.589971	-3.67015	0.0724053	-1.42612	0.763207
60.7	0.48324	-1.6664	-0.0777688	2.27567	0.020381	-1.8391	0.682757	-0.205417	-0.457496
60.8	0.48324	-1.6664	-0.0777688	0.444614	-0.589971	-3.0598	-1.1483	0.404934	-1.06785
60.9	-0.737463	-1.05605	0.532583	-1.38644	-0.589971	-1.22875	0.0724053	-0.815769	-0.457496
61	1.70394	-1.05605	-0.0777688	-1.99679	0.020381	-0.0080452	0.682757	-2.03647	0.152856
61.1	-0.127111	-1.05605	-1.29847	-0.165737	-0.589971	0.602306	1.29311	-0.815769	0.152856
61.2	-0.127111	-3.49745	-1.90882	4.71708	0.020381	-0.0080452	0.682757	-1.42612	-1.6782
61.3	1.09359	-2.27675	-0.68812	5.93778	0.630733	-0.618397	-0.537946	-0.815769	-0.457496
61.4	1.09359	-1.05605	-0.0777688	5.93778	0.020381	-0.0080452	-0.537946	0.404934	-0.457496
61.5	-0.127111	-2.27675	-0.68812	6.54813	-1.20032	1.21266	0.682757	-0.205417	0.152856
61.6	-0.737463	-1.6664	-0.68812	5.93778	-0.589971	-0.0080452	1.29311	-0.205417	1.37356
61.7	-0.127111	-1.6664	0.532583	2.27567	0.020381	-0.0080452	0.0724053	-0.815769	-1.06785
61.8	-0.127111	-1.6664	-0.0777688	-2.60714	-1.20032	-0.0080452	1.29311	-0.205417	0.152856
61.9	-0.127111	-1.05605	-0.68812	-1.38644	0.020381	0.602306	1.29311	-1.42612	-0.457496
62	-0.127111	-1.6664	-0.0777688	-1.99679	1.24108	3.04371	0.0724053	-0.205417	-1.06785
62.1	2.31429	-2.27675	0.532583	-1.99679	0.020381	1.21266	1.90346	0.404934	-0.457496
62.2	0.48324	-1.6664	0.532583	1.66532	-0.589971	1.21266	1.90346	-0.205417	0.152856
62.3	0.48324	-1.05605	-0.68812	3.49637	-0.589971	0.602306	0.682757	0.404934	-1.6782
62.4	-0.127111	-1.6664	-1.29847	1.66532	0.020381	-0.0080452	0.682757	-0.815769	-0.457496
62.5	-0.737463	-1.6664	-1.90882	2.27567	0.020381	-0.618397	-0.537946	0.404934	0.763207
62.6	-0.737463	1.38536	-0.68812	1.66532	0.630733	0.602306	0.0724053	0.404934	-0.457496
62.7	-0.127111	0.775007	1.14293	0.444614	0.020381	2.43336	0.0724053	0.404934	0.152856
62.8	1.09359	0.775007	-0.68812	0.444614	-2.42103	1.82301	-1.1483	0.404934	-1.6782
62.9	-0.127111	-0.445696	-0.68812	2.27567	-2.42103	0.602306	0.0724053	0.404934	-1.6782
63	-1.34781	-0.445696	0.532583	1.66532	-1.20032	-0.618397	-0.537946	0.404934	-1.06785
63.1	-0.737463	1.38536	0.532583	2.27567	-1.81067	1.21266	0.0724053	-0.205417	-1.6782
63.2	-1.95817	0.164656	0.532583	1.66532	-0.589971	2.43336	0.682757	-0.205417	-1.6782
63.3	-2.56852	-1.6664	-0.0777688	1.05497	0.020381	-0.618397	0.0724053	0.404934	-1.6782
63.4	-1.34781	1.99571	-0.68812	-1.99679	0.020381	-1.22875	-0.537946	-0.205417	-1.6782
63.5	-0.737463	-3.49745	-0.68812	-6.26925	-1.20032	-3.0598	0.682757	-0.815769	-2.28855
63.6	-0.127111	-4.71816	-0.0777688	-5.04855	-1.20032	-1.8391	0.682757	-1.42612	-1.06785
63.7	-1.34781	-0.445696	1.14293	-4.4382	-1.20032	-3.0598	-1.1483	-0.815769	-1.06785
63.8	0.48324	1.38536	-0.0777688	-0.776089	-1.81067	-6.11156	-1.1483	-1.42612	-1.06785
63.9	-0.737463	0.775007	1.14293	0.444614	-1.81067	-10.384	0.0724053	-0.205417	-1.6782
64	-2.56852	1.38536	-0.0777688	-6.26925	-0.589971	-6.72191	-0.537946	-0.815769	-1.6782
64.1	-1.34781	1.38536	0.532583	-10.5417	-0.589971	-4.28051	-0.537946	-1.42612	-1.6782
64.2	-1.34781	1.38536	0.532583	-11.7624	-1.20032	-3.67015	-1.75865	-0.205417	-1.6782
64.3	-0.127111	0.775007	1.14293	-9.93136	0.020381	-4.89086	-1.75865	-0.815769	-1.06785
64.4	0.48324	0.164656	0.532583	-10.5417	1.24108	-6.11156	-1.1483	-2.64682	-1.06785
64.5	-0.127111	0.775007	0.532583	-10.5417	-1.20032	-7.94262	-2.369	-2.03647	-1.6782
64.6	-0.737463	1.38536	1.14293	-8.10031	-2.42103	-4.89086	-1.75865	-0.815769	-2.8989
64.7	-0.737463	1.38536	1.14293	-8.10031	-1.81067	-2.44945	-1.75865	-2.03647	-1.06785
64.8	0.48324	0.775007	-0.0777688	-6.8796	-1.20032	0.602306	-1.1483	-1.42612	-0.457496
64.9	-0.127111	1.99571	-0.68812	-7.48996	0.020381	1.21266	-1.1483	-0.205417	-1.06785
65	-0.127111	1.38536	1.14293	-4.4382	1.85144	-1.22875	-0.537946	-2.03647	-0.457496
65.1	0.48324	0.775007	1.14293	-5.04855	0.020381	-0.618397	-0.537946	-2.03647	-0.457496
65.2	-1.34781	0.164656	-0.68812	-4.4382	-1.20032	0.602306	-0.537946	-2.03647	-0.457496
65.3	-1.34781	-0.445696	-2.51918	-4.4382	-1.20032	-1.22875	-1.1483	-0.815769	1.98391
65.4	-1.34781	0.164656	-3.73988	-6.26925	-0.589971	-1.8391	-0.537946	-2.03647	1.37356
65.5	-0.737463	1.38536	-1.29847	-3.21749	-0.589971	-1.22875	-0.537946	-1.42612	1.98391
65.6	0.48324	-0.445696	-0.68812	-1.99679	-1.81067	-0.0080452	-0.537946	0.404934	-0.457496
65.7	0.48324	-1.6664	-0.0777688	-2.60714	-0.589971	0.602306	2.51381	-2.03647	0.152856
65.8	0.48324	0.164656	-0.68812	-2.60714	0.630733	-0.618397	1.90346	-0.205417	1.98391
65.9	-0.737463	-0.445696	-0.68812	-3.21749	-0.589971	-1.22875	1.90346	-0.205417	0.152856
66	-1.34781	-0.445696	-0.68812	0.444614	0.630733	-1.8391	1.90346	-0.815769	0.152856
66.1	-0.737463	-0.445696	-0.68812	1.05497	-0.589971	-1.8391	-1.1483	-0.815769	1.37356
66.2	1.09359	0.164656	-1.29847	-1.99679	0.020381	-0.618397	0.682757	2.84634	-2.28855
66.3	1.70394	0.164656	-0.68812	-3.21749	0.630733	-0.618397	2.51381	0.404934	-4.11961
66.4	0.48324	-0.445696	-1.29847	-1.38644	1.24108	-3.0598	0.682757	1.62564	-0.457496
66.5	-0.127111	-0.445696	-1.29847	-1.38644	0.020381	-1.8391	1.90346	1.01529	-0.457496
66.6	1.09359	-0.445696	-0.0777688	-0.776089	-1.20032	-3.0598	1.90346	-1.42612	0.152856
66.7	-0.127111	-0.445696	-0.0777688	-2.60714	-1.20032	-3.0598	-4.20006	1.62564	0.152856
66.8	-0.127111	-0.445696	0.532583	-4.4382	0.020381	-4.28051	-2.97935	2.84634	1.37356
66.9	-0.127111	-1.6664	0.532583	-8.71066	0.630733	-2.44945	0.682757	-1.42612	1.98391
67	-1.34781	0.164656	-0.0777688	-8.71066	0.630733	-1.8391	1.29311	1.01529	0.763207
67.1	-0.127111	-0.445696	-0.68812	-9.93136	0.020381	-2.44945	0.682757	-0.815769	-1.06785
67.2	1.09359	-0.445696	-1.29847	-9.93136	0.020381	-2.44945	1.90346	-3.25717	-0.457496
67.3	0.48324	-1.05605	-1.29847	-6.8796	0.630733	-3.67015	2.51381	-0.815769	-0.457496
67.4	0.48324	-0.445696	-0.0777688	-8.71066	-0.589971	-0.0080452	0.682757	2.23599	0.152856
67.5	0.48324	0.775007	0.532583	-7.48996	0.020381	-1.22875	1.29311	2.23599	1.37356
67.6	0.48324	0.775007	1.14293	-4.4382	0.630733	-2.44945	1.90346	1.62564	0.763207
67.7	-0.127111	0.775007	0.532583	-6.8796	1.24108	0.602306	0.682757	1.62564	0.152856
67.8	-0.127111	-0.445696	-0.0777688	-5.6589	0.020381	1.82301	-0.537946	1.01529	0.152856
67.9	1.09359	0.775007	-1.29847	-5.6589	1.24108	0.602306	-0.537946	0.404934	0.763207
68	-0.127111	0.164656	-0.68812	-6.8796	0.020381	0.602306	-0.537946	1.01529	-0.457496
68.1	1.09359	-1.05605	-0.68812	-11.1521	0.020381	-0.618397	-1.1483	2.23599	0.763207
68.2	0.48324	0.164656	-0.0777688	-7.48996	0.630733	-1.8391	0.0724053	1.62564	0.152856
68.3	-0.737463	0.164656	-0.0777688	-3.82785	0.630733	-2.44945	0.682757	1.01529	-2.28855
68.4	-1.34781	-0.445696	-0.68812	-1.99679	-0.589971	-3.67015	0.682757	0.404934	-1.6782
68.5	-0.127111	0.164656	0.532583	-3.21749	0.020381	-6.72191	1.29311	0.404934	0.152856
68.6	-0.737463	0.164656	-0.0777688	-3.21749	0.020381	-7.33226	1.29311	1.62564	0.152856
68.7	0.48324	0.164656	-0.0777688	0.444614	0.020381	-9.16332	0.0724053	1.01529	-1.06785
68.8	-0.127111	0.775007	-1.29847	-0.776089	-0.589971	-10.384	-0.537946	-0.815769	-1.06785
68.9	-0.737463	0.164656	-0.68812	-1.99679	-1.20032	-9.77367	0.0724053	0.404934	-0.457496
69	-0.737463	0.164656	1.14293	-3.82785	-1.20032	-6.11156	0.0724053	1.01529	-0.457496
69.1	-0.737463	-0.445696	1.14293	-3.82785	-1.20032	-4.28051	0.0724053	2.23599	0.152856
69.2	-0.127111	-1.6664	0.532583	-3.21749	-1.20032	-2.44945	0.0724053	2.23599	-0.457496
69.3	-0.127111	-0.445696	-0.0777688	-2.60714	-0.589971	-1.8391	-0.537946	0.404934	-1.6782
69.4	-0.737463	0.164656	0.532583	-3.21749	-1.20032	-1.8391	0.0724053	-0.205417	-1.06785
69.5	-1.34781	-0.445696	-0.0777688	-4.4382	-0.589971	-1.8391	0.0724053	-0.205417	0.763207
69.6	-0.127111	-0.445696	-1.29847	-4.4382	-1.81067	-1.8391	0.0724053	0.404934	-0.457496
69.7	-1.95817	0.164656	-0.68812	-3.21749	-1.20032	-3.67015	0.0724053	1.01529	0.152856
69.8	-1.34781	0.164656	0.532583	-0.165737	-1.20032	-4.28051	0.0724053	-0.205417	-0.457496
69.9	-1.34781	-0.445696	-0.68812	2.88602	-2.42103	-4.28051	-1.1483	-0.205417	-1.06785
70	-1.34781	-0.445696	-0.0777688	2.27567	-2.42103	-3.67015	0.0724053	0.404934	0.152856
70.1	-1.34781	1.38536	-0.0777688	-0.165737	-1.81067	-3.0598	0.0724053	-0.205417	-1.06785
70.2	-0.737463	0.775007	0.532583	1.66532	-1.20032	1.82301	-0.537946	0.404934	0.152856
70.3	-1.95817	-0.445696	-0.0777688	2.27567	-1.20032	-1.8391	0.0724053	-0.205417	-0.457496
70.4	-3.17887	-0.445696	0.532583	2.27567	-0.589971	-6.11156	0.0724053	0.404934	0.152856
70.5	-0.737463	0.164656	-0.0777688	3.49637	0.020381	-4.28051	0.682757	1.62564	-0.457496
70.6	-1.95817	0.775007	0.532583	3.49637	-1.20032	-5.50121	-0.537946	1.62564	-0.457496
70.7	-1.34781	0.164656	-0.0777688	2.27567	-1.20032	-7.33226	0.0724053	-0.205417	-1.06785
70.8	-0.127111	-0.445696	-0.0777688	2.88602	-1.20032	-0.0080452	-0.537946	-0.205417	-1.06785
70.9	-0.127111	-2.8871	-0.68812	2.88602	-0.589971	-4.89086	-0.537946	0.404934	0.152856
71	-1.95817	-2.8871	-1.29847	-0.165737	-0.589971	-6.11156	-0.537946	1.01529	0.763207
71.1	-0.737463	-1.6664	-0.68812	-0.776089	0.020381	-0.618397	0.0724053	1.01529	0.763207
71.2	-0.737463	-0.445696	-0.0777688	-0.165737	1.24108	-1.22875	-0.537946	1.62564	-0.457496
71.3	-0.127111	-0.445696	-0.68812	1.05497	0.630733	-1.22875	-1.1483	0.404934	-1.06785
71.4	-0.127111	-1.05605	-0.68812	0.444614	2.46179	1.21266	0.0724053	-0.205417	-0.457496
71.5	-0.127111	-1.6664	-1.29847	-1.38644	-0.589971	1.82301	-0.537946	-0.815769	-1.06785
71.6	1.70394	-2.27675	-0.68812	0.444614	0.020381	-0.0080452	-0.537946	0.404934	0.152856
71.7	0.48324	-0.445696	0.532583	1.05497	1.85144	0.602306	0.682757	0.404934	0.152856
71.8	1.09359	0.164656	-1.29847	4.71708	1.24108	0.602306	-1.1483	0.404934	-0.457496
71.9	1.09359	-1.05605	-1.29847	4.10672	-0.589971	1.21266	-1.1483	-0.205417	-1.06785
72	-0.737463	-1.6664	-1.29847	3.49637	1.85144	2.43336	-1.1483	0.404934	-1.6782
72.1	1.70394	1.38536	-1.90882	1.66532	-1.20032	3.04371	0.0724053	-0.205417	-1.06785
72.2	0.48324	-1.6664	-0.68812	1.66532	-3.64173	3.04371	0.682757	0.404934	0.763207
72.3	-1.34781	0.164656	-0.68812	4.10672	-0.589971	3.04371	-0.537946	-1.42612	0.152856
72.4	0.48324	0.164656	-1.29847	2.27567	0.020381	3.04371	1.29311	-1.42612	0.152856
72.5	-2.56852	0.775007	-0.68812	1.66532	1.24108	2.43336	0.682757	-0.205417	0.152856
72.6	-3.78922	-1.05605	-2.51918	6.54813	1.85144	3.04371	-0.537946	0.404934	-0.457496
72.7	-0.737463	-1.05605	-1.90882	2.88602	1.85144	3.04371	0.0724053	-0.815769	-1.06785
72.8	0.48324	-1.6664	-1.90882	0.444614	1.85144	3.65406	-0.537946	-0.205417	0.152856
72.9	0.48324	-0.445696	-1.29847	3.49637	2.46179	3.04371	0.0724053	-0.205417	-0.457496
73	1.70394	-0.445696	-0.68812	4.10672	1.85144	3.04371	1.29311	0.404934	-0.457496
73.1	2.31429	0.164656	-1.29847	5.93778	1.24108	2.43336	0.682757	0.404934	0.152856
73.2	1.70394	0.164656	0.532583	5.32743	0.020381	2.43336	-0.537946	1.01529	0.763207
73.3	1.70394	-0.445696	-0.68812	4.71708	0.020381	1.82301	0.0724053	-0.205417	-0.457496
73.4	1.70394	-0.445696	-1.29847	2.88602	0.020381	2.43336	0.682757	0.404934	-0.457496
73.5	1.70394	0.164656	-1.29847	4.71708	0.630733	2.43336	-1.1483	0.404934	-0.457496
73.6	1.70394	-0.445696	-0.68812	4.71708	0.630733	2.43336	-1.1483	0.404934	-2.28855
73.7	1.09359	-1.05605	1.75329	4.71708	0.630733	3.65406	0.682757	0.404934	-2.8989
73.8	1.09359	-0.445696	1.14293	4.71708	0.630733	2.43336	1.29311	0.404934	-1.6782
73.9	0.48324	-0.445696	1.75329	5.32743	0.020381	1.82301	-0.537946	0.404934	-1.06785
74	2.31429	0.164656	0.532583	6.54813	1.24108	3.04371	-1.75865	0.404934	-0.457496
74.1	1.70394	0.164656	-0.0777688	5.32743	1.24108	1.82301	-2.97935	0.404934	-1.6782
74.2	1.09359	0.164656	1.14293	4.10672	0.020381	1.21266	-1.75865	-0.205417	-2.8989
74.3	-0.127111	-0.445696	0.532583	4.71708	-0.589971	-0.0080452	-0.537946	-0.815769	-1.6782
74.4	0.48324	0.164656	0.532583	0.444614	0.630733	-1.22875	-0.537946	-0.815769	-2.28855
74.5	-0.127111	-0.445696	1.75329	-2.60714	0.020381	0.602306	0.0724053	-2.03647	-1.06785
74.6	-0.127111	0.775007	-0.0777688	-1.38644	0.630733	1.82301	-1.1483	-2.64682	-1.6782
74.7	0.48324	0.164656	-3.12953	-2.60714	-0.589971	2.43336	-1.1483	-0.205417	-1.06785
74.8	-0.127111	0.775007	-0.0777688	-0.776089	0.020381	3.04371	0.0724053	0.404934	-1.6782
74.9	-0.127111	-0.445696	0.532583	-0.165737	0.630733	2.43336	-0.537946	-0.205417	-1.06785
75	0.48324	0.775007	0.532583	-4.4382	0.020381	1.21266	-0.537946	-2.03647	-1.06785
75.1	-0.127111	0.164656	1.75329	-3.21749	0.630733	1.21266	-1.75865	-0.205417	0.152856
75.2	-0.127111	-0.445696	1.75329	-3.21749	0.630733	1.82301	-0.537946	-0.205417	1.37356
75.3	0.48324	-0.445696	1.14293	-1.99679	-0.589971	3.04371	-0.537946	-0.815769	-1.6782
75.4	0.48324	-0.445696	2.36364	-0.776089	0.020381	3.04371	0.682757	-0.205417	-2.28855
75.5	1.70394	0.775007	1.75329	1.66532	0.020381	2.43336	1.29311	-0.815769	-1.6782
75.6	-0.127111	0.164656	1.14293	2.27567	0.020381	3.04371	0.682757	0.404934	-1.6782
75.7	-0.127111	1.38536	0.532583	3.49637	-0.589971	2.43336	-0.537946	0.404934	-2.28855
75.8	0.48324	0.164656	0.532583	4.10672	0.630733	-0.0080452	-1.75865	0.404934	-1.06785
75.9	1.09359	-1.05605	1.14293	2.88602	0.020381	0.602306	-1.1483	-0.815769	0.152856
76	-0.127111	-0.445696	1.14293	0.444614	0.020381	0.602306	-0.537946	0.404934	-0.457496
76.1	1.09359	-0.445696	1.14293	-0.165737	-0.589971	-0.618397	0.0724053	1.01529	0.152856
76.2	-0.127111	0.164656	-0.68812	-1.38644	-0.589971	0.602306	-0.537946	-0.205417	-1.06785
76.3	0.48324	0.775007	-0.68812	-0.165737	0.630733	1.82301	0.0724053	-0.815769	-1.6782
76.4	-0.127111	-0.445696	-0.0777688	1.05497	0.630733	1.21266	-0.537946	-0.815769	-0.457496
76.5	0.48324	-1.05605	1.14293	-1.38644	0.630733	-0.0080452	0.682757	-0.205417	-0.457496
76.6	-0.127111	-1.05605	1.75329	-2.60714	0.630733	-0.0080452	0.682757	-0.205417	-1.06785
76.7	0.48324	-1.05605	1.14293	-1.38644	-0.589971	-1.22875	-1.1483	1.01529	-1.6782
76.8	-0.737463	-1.6664	0.532583	-1.99679	0.020381	0.602306	0.0724053	1.01529	-1.06785
76.9	-0.737463	-1.6664	1.14293	-3.21749	0.020381	2.43336	0.0724053	-0.205417	-1.06785
77	0.48324	-0.445696	-0.0777688	-5.6589	0.020381	1.82301	0.682757	-0.205417	-1.06785
77.1	0.48324	-0.445696	-0.68812	-7.48996	0.020381	1.82301	0.0724053	0.404934	-1.6782
77.2	1.09359	-1.6664	0.532583	-11.1521	0.020381	3.04371	0.0724053	-0.815769	-1.6782
77.3	1.09359	-1.05605	0.532583	-11.7624	0.020381	4.87477	0.0724053	-0.205417	-0.457496
77.4	-0.127111	-1.05605	-0.68812	-10.5417	0.630733	3.65406	0.682757	-1.42612	-0.457496
77.5	1.09359	-1.05605	-0.0777688	-9.32101	0.630733	1.21266	0.682757	-0.205417	0.152856
77.6	0.48324	-1.6664	-0.68812	-6.8796	0.020381	1.21266	0.682757	0.404934	0.763207
77.7	-0.127111	-2.8871	-0.68812	-7.48996	-1.20032	2.43336	0.682757	0.404934	-0.457496
77.8	1.09359	-1.6664	-0.68812	-9.32101	-1.20032	3.04371	0.682757	-0.205417	-1.6782
77.9	0.48324	-1.05605	-0.0777688	-9.93136	0.020381	1.21266	-0.537946	-0.205417	-1.06785
78	1.09359	-1.05605	1.14293	-7.48996	0.630733	3.04371	-1.1483	0.404934	1.37356
78.1	0.48324	0.164656	0.532583	-5.6589	0.020381	1.82301	-1.1483	1.01529	-0.457496
78.2	0.48324	-0.445696	-0.0777688	-1.38644	0.630733	0.602306	0.0724053	-0.815769	0.152856
78.3	-0.127111	-1.05605	-0.0777688	-0.776089	0.630733	-3.0598	0.0724053	-0.815769	0.152856
78.4	-0.127111	-1.05605	1.75329	2.27567	0.630733	-1.8391	-1.1483	0.404934	0.152856
78.5	0.48324	-1.05605	-0.0777688	1.05497	1.85144	-0.0080452	0.682757	0.404934	0.763207
78.6	0.48324	-1.05605	1.14293	2.27567	0.630733	1.21266	0.682757	1.01529	-0.457496
78.7	0.48324	-1.05605	-0.0777688	2.27567	-0.589971	2.43336	-0.537946	0.404934	0.152856
78.8	-0.127111	-0.445696	-0.0777688	-0.165737	0.020381	2.43336	0.0724053	1.62564	1.37356
78.9	0.48324	-0.445696	-1.29847	-1.38644	0.630733	1.82301	1.29311	1.62564	0.763207
79	-0.737463	0.164656	-0.0777688	-1.38644	0.020381	3.04371	-0.537946	1.62564	0.152856
79.1	0.48324	-0.445696	1.14293	-0.165737	0.020381	1.82301	-0.537946	-0.815769	-0.457496
79.2	1.09359	0.775007	0.532583	1.66532	1.24108	1.82301	-1.75865	0.404934	0.152856
79.3	0.48324	0.775007	-0.68812	1.05497	0.630733	1.21266	-1.1483	-0.205417	0.152856
79.4	0.48324	1.38536	-0.68812	1.05497	0.020381	1.82301	-0.537946	0.404934	-0.457496
79.5	0.48324	0.775007	-0.68812	1.05497	-2.42103	3.65406	-0.537946	-0.815769	0.763207
79.6	0.48324	-0.445696	-0.0777688	0.444614	-3.03138	3.04371	0.0724053	0.404934	0.152856
79.7	-0.737463	0.775007	-0.0777688	-2.60714	-1.20032	3.04371	-0.537946	0.404934	-0.457496
79.8	-0.127111	1.99571	-0.68812	-6.26925	-0.589971	1.82301	0.682757	0.404934	-1.06785
79.9	-1.95817	1.38536	-0.0777688	-9.32101	0.020381	1.82301	0.0724053	1.01529	-1.6782
80	-1.95817	-0.445696	-0.0777688	-9.32101	-0.589971	-0.0080452	-1.1483	0.404934	-1.06785
80.1	-1.34781	0.775007	-0.68812	-6.26925	-1.20032	-0.618397	0.0724053	-0.205417	-1.6782
80.2	-0.127111	-4.10781	1.14293	-5.04855	0.020381	0.602306	0.0724053	0.404934	-1.06785
80.3	-1.34781	-2.8871	1.14293	-3.82785	-1.20032	1.82301	-1.1483	-0.815769	-3.50925
80.4	-1.95817	-1.05605	-0.0777688	-5.04855	-0.589971	1.21266	-1.1483	-2.03647	-2.8989
80.5	-0.127111	0.775007	-0.0777688	-3.21749	-0.589971	0.602306	-1.75865	-1.42612	-2.28855
80.6	-1.34781	0.775007	0.532583	-3.21749	-0.589971	-0.618397	-1.75865	-2.03647	-2.8989
80.7	-1.95817	0.775007	-0.68812	-6.26925	-0.589971	0.602306	-2.369	-0.815769	-1.6782
80.8	-0.737463	0.775007	-0.0777688	-7.48996	-0.589971	2.43336	0.0724053	-1.42612	-1.6782
80.9	-0.737463	0.775007	1.14293	-6.26925	0.630733	1.82301	-0.537946	-0.815769	-2.8989
81	-0.737463	1.99571	1.14293	-6.8796	0.630733	0.602306	-1.1483	-0.815769	-1.6782
81.1	-1.34781	1.38536	-0.68812	-8.71066	0.020381	3.04371	-1.75865	-0.815769	-1.06785
81.2	-2.56852	0.164656	-0.68812	-7.48996	0.630733	1.82301	-1.1483	-0.205417	-1.06785
81.3	-1.34781	0.775007	-0.68812	-5.04855	-0.589971	3.65406	-1.75865	-1.42612	-0.457496
81.4	0.48324	1.38536	-0.0777688	-4.4382	-1.20032	4.26442	-0.537946	-1.42612	-1.6782
81.5	-0.127111	0.775007	-0.0777688	-0.776089	-1.20032	2.43336	-1.1483	-1.42612	-2.8989
81.6	-0.127111	0.775007	0.532583	0.444614	-1.20032	2.43336	-0.537946	-0.815769	-2.28855
81.7	0.48324	0.775007	-0.0777688	0.444614	0.020381	2.43336	-1.1483	-2.03647	-1.06785
81.8	0.48324	1.38536	-0.0777688	-1.38644	0.020381	3.65406	-0.537946	-0.815769	0.152856
81.9	-0.737463	0.164656	-0.0777688	-2.60714	0.020381	3.04371	-1.1483	-1.42612	1.37356
82	-0.737463	0.164656	-2.51918	-1.99679	0.020381	4.87477	-0.537946	-1.42612	3.20461
82.1	-0.127111	0.164656	-1.90882	-3.82785	0.020381	4.26442	-0.537946	-1.42612	0.152856
82.2	-0.127111	0.164656	-0.68812	-5.6589	0.020381	2.43336	-0.537946	-1.42612	1.98391
82.3	0.48324	0.775007	-1.29847	-6.26925	-0.589971	1.82301	0.682757	-0.815769	0.763207
82.4	0.48324	0.164656	0.532583	-5.04855	-0.589971	1.82301	2.51381	-1.42612	-1.06785
82.5	-1.34781	0.164656	-0.0777688	-5.04855	-0.589971	2.43336	0.682757	-1.42612	0.763207
82.6	-1.34781	0.164656	-0.68812	-3.82785	-0.589971	1.82301	2.51381	-0.815769	1.37356
82.7	-0.737463	0.775007	-1.29847	-1.99679	-0.589971	4.26442	1.90346	0.404934	0.152856
82.8	-0.127111	-0.445696	-1.90882	-4.4382	-0.589971	4.26442	0.0724053	1.01529	2.59426
82.9	-0.127111	-0.445696	-0.68812	-3.21749	0.020381	3.04371	2.51381	2.23599	-2.8989
83	0.48324	-0.445696	-0.68812	-1.99679	1.24108	3.04371	2.51381	0.404934	-2.28855
83.1	0.48324	-1.05605	-0.68812	4.10672	0.630733	3.65406	0.0724053	2.23599	0.152856
83.2	-0.127111	0.164656	-0.0777688	4.71708	1.24108	1.82301	3.12416	-0.205417	0.763207
83.3	-0.737463	0.164656	0.532583	0.444614	0.630733	1.82301	1.29311	-0.815769	0.763207
83.4	-1.34781	-0.445696	-0.68812	-1.38644	0.630733	2.43336	-4.81041	1.01529	0.763207
83.5	-0.737463	1.38536	-0.0777688	2.27567	0.020381	1.82301	0.0724053	1.01529	2.59426
83.6	-0.127111	1.38536	1.14293	4.10672	0.020381	1.21266	1.29311	-0.815769	1.98391
83.7	0.48324	-0.445696	0.532583	4.71708	-1.20032	1.21266	0.682757	1.01529	1.37356
83.8	0.48324	-0.445696	-0.68812	4.71708	0.020381	1.82301	1.29311	-3.86753	1.98391
83.9	-0.127111	0.775007	-0.68812	3.49637	0.630733	1.82301	1.29311	-3.86753	0.763207
84	-0.127111	1.38536	-0.68812	2.27567	0.630733	2.43336	1.29311	-0.205417	0.152856
84.1	1.09359	0.775007	-0.0777688	1.66532	0.020381	3.04371	2.51381	1.01529	1.37356
[truncated: 11,158 more rows]

## Sheet: Figure1D_PatchMaxCurrentQuantif
Filename	Max Current (pA)	Overall Max Pressure (mmHg)		Filename	Max Current (pA)	Overall Max Pressure (mmHg)		Filename	Max Current (pA)	Overall Max Pressure (mmHg)
[truncated: 24 more rows]

[truncated: 35 more sheets: Figure2A_photobleaching, Figure2B_LocalizationError, Figure2E_Immobile_Graph, Figure2E_Mobile_Graph, Figure2F_BlackLineMainData_Grap, Figure2F_DoubleExpFit_Graph, Figure2F_Residuals_Graph, Figure2F_SingleExpFit_Graph, Figure2G_FixedCellPathLengraph, Figure2G_FixedCellPathLenfit, Figure2H_LiveCellPathLengthData, Figure2H_LivePathLengraph, Figure2H_LivePathLenimmobile, Figure2H_LivePathLenmobile, Figure2I_DMobile_Calculation, Figure2I_DStationary_Calculatio, Figure3B_DensityEstimationStats, Figure3B_DensityRaw, Figure3C_AllPointsmeanintensiti, Figure3D_DMSOtracksintensity …]
